# Supplementary material for: Incidence of lab-confirmed dengue fever in a pediatric cohort in Delhi, India
Source: PLoS Negl Trop Dis. 2022 Apr 7;16(4):e0010333. doi: 10.1371/journal.pntd.0010333 (PMC9017938; doi:10.1371/journal.pntd.0010333)
Supplement: S1 Data — (XLSX) [file pntd.0010333.s003.xlsx]

## Sheet: Data dictionary
Variable	Variable description
subject_id	Subject ID
Household_id	Household ID
Total number of fever episode	Total number of fever episode (s)
Blood Collection at (episode no.)	Episode number at which blood was collected
Typhoid Status	Typhoid status (S.Typhi, S.paratyphi A, 0 = None)
Specimen id	Specimen ID
DOB	Date of Birth
blood_culture_date	Date of blood culture
Date of Enrollment	Date of Enrollment
Date of Censorship	Date of Censorship
date_of_onset	Date of fever onset
first_contact_date	Date of first contact
last_fever_yes	Last day with fever
end_episode_day	Date of end of episode
Dengue NS1	Status of Dengue NS1 (REACTIVE, Negative, Equivocal, Hemolysed)
Dengue IgM	Status of Dengue IgM (REACTIVE, Negative, Equivocal, Hemolysed)
Dengue IgG	Status of Dengue IgG (REACTIVE, Negative, Equivocal, Hemolysed)
Chik IgM	Status of Chik IgM (REACTIVE, Negative, Equivocal, Hemolysed)
CY	Total person years
CY_0_5	Person years less than 5 years of age
CY_5_10	Person years between 5 and less than 10 years of age
CY_10_15	Person years between 10 and less than 15 years of age
Date_at_5year	Date at 5 years based on DOB for each subject
Date_at_10year	Date at 10 years based on DOB for each subject
Date_at_15year	Date at 15 years based on DOB for each subject
Cough	1 = Present; 0 = Absent
Breathlessness	1 = Present; 0 = Absent
Abdominal_pain	1 = Present; 0 = Absent
Diarrhea	1 = Present; 0 = Absent
Constipation	1 = Present; 0 = Absent
Blood_in_stool	1 = Present; 0 = Absent
Jaundice	1 = Present; 0 = Absent
Headache	1 = Present; 0 = Absent
Seizure	1 = Present; 0 = Absent
Altered_sensorium	1 = Present; 0 = Absent
Rash	1 = Present; 0 = Absent
other	Any other symptoms (1 = Present; 0 = Absent)
DECREASED_APPETITE	1 = Present; 0 = Absent
Cold	1 = Present; 0 = Absent
Sore_Throat	1 = Present; 0 = Absent
Joint_Pain	1 = Present; 0 = Absent
MALAISE	1 = Present; 0 = Absent
GI_Bleeding	Gastrointestinal bleeding (1 = Present; 0 = Absent)
Intestinal_perforation	1 = Present; 0 = Absent
Encephalopathy	1 = Present; 0 = Absent
Myocarditis	1 = Present; 0 = Absent
Hemodynamic_shock	1 = Present; 0 = Absent
Hepatitis	1 = Present; 0 = Absent
Renal_impairment	1 = Present; 0 = Absent
Vomiting	1 = Present; 0 = Absent
durofepi	Duration of episode
highest_temperature	Highest temperature recorded
hospitalization	History of hospitalization (1 = Yes; 0 = No)
durationhospitalization	Duration of hospitalization
Gender	1 = Female; 2 = Male
total_number_of_people	Total number of people in the family
highest_education	Highest education in family as years of schooling
type_of_family	Type of Family (1 = Nuclear; 2 = Three generation; 3 = Joint)
type_of_house	Type of House (1 = Pucca; 2 = Mixed)
separate_kitchen	1 = Yes; 2 = No
cooking_method	1 = Others; 2 = LPG
monthly_income	Monthly income in Rupees
age_enrol_cat	Age at enrollment (1 = 6 months to < 5years; 2 = 5 years to <10 years; 3 = 10 years to 15 years)
overcrowd	Overcrowding (1 = Present)
monthly_income_usd	Monthly income in USD
number_of_rooms_in_the_house	Number of rooms in the house
source_of_drinking_water	Source of drinking water (1,2 = Piped water in household; 3 = Public tap/standpipe; 4 = Tube well; 7 = Others; 10 = Bottled water; 12 = Tanker-truck)
subject_id
Total Numer of collections
Total number of fever episode
Blood Collection at (episode no.)
Typhoid Status
Specimen id
DOB
blood_culture_date					subject_id
Date of Enrollment					DOB
Date of Censorship					blood_culture_date
date_of_onset					DateofEnrollment
first_contact_date					DateofCensorship
last_fever_yes					date_of_onset
end_episode_day					first_contact_date
1					last_fever_yes
2					end_episode_day
3					CY
4					CY_0_5
5					CY_5_10
Total Volume(mL)					CY_10_15
Dengue NS1					Date_at_5year
Dengue IgM					Date_at_10year
Dengue IgG					Date_at_15year
Chik IgM
Chik IgG
subject_id
Total Numer of collections
Total number of fever episode
Blood Collection at (episode no.)
Typhoid Status
Specimen id
DOB
blood_culture_date					subject_id
Date of Enrollment					DOB
Date of Censorship					blood_culture_date
date_of_onset					DateofEnrollment
first_contact_date					DateofCensorship
last_fever_yes					date_of_onset
end_episode_day					first_contact_date
1					last_fever_yes
2					end_episode_day
3					CY
4					CY_0_5
5					CY_5_10
Total Volume(mL)					CY_10_15
Dengue NS1					Date_at_5year
Dengue IgM					Date_at_10year
Dengue IgG					Date_at_15year
Chik IgM
Chik IgG
subject_id
Total Numer of collections
Total number of fever episode
Blood Collection at (episode no.)
Typhoid Status
Specimen id
DOB
blood_culture_date					subject_id
Date of Enrollment					DOB
Date of Censorship					blood_culture_date
date_of_onset					DateofEnrollment
first_contact_date					DateofCensorship
last_fever_yes					date_of_onset
end_episode_day					first_contact_date
1					last_fever_yes
2					end_episode_day
3					CY
4					CY_0_5
5					CY_5_10
Total Volume(mL)					CY_10_15
Dengue NS1					Date_at_5year
Dengue IgM					Date_at_10year
Dengue IgG					Date_at_15year
Chik IgM
Chik IgG
subject_id
Total Numer of collections
Total number of fever episode
Blood Collection at (episode no.)
Typhoid Status
Specimen id
DOB
blood_culture_date					subject_id
Date of Enrollment					DOB
Date of Censorship					blood_culture_date
date_of_onset					DateofEnrollment
first_contact_date					DateofCensorship
last_fever_yes					date_of_onset
end_episode_day					first_contact_date
1					last_fever_yes
2					end_episode_day
3					CY
4					CY_0_5
5					CY_5_10
Total Volume(mL)					CY_10_15
Dengue NS1					Date_at_5year
Dengue IgM					Date_at_10year
Dengue IgG					Date_at_15year
Chik IgM
Chik IgG
subject_id
Total Numer of collections
Total number of fever episode
Blood Collection at (episode no.)
Typhoid Status
Specimen id
DOB
blood_culture_date					subject_id
Date of Enrollment					DOB
Date of Censorship					blood_culture_date
date_of_onset					DateofEnrollment
first_contact_date					DateofCensorship
last_fever_yes					date_of_onset
end_episode_day					first_contact_date
1					last_fever_yes
2					end_episode_day
3					CY
4					CY_0_5
5					CY_5_10
Total Volume(mL)					CY_10_15
Dengue NS1					Date_at_5year
Dengue IgM					Date_at_10year
Dengue IgG					Date_at_15year
Chik IgM
Chik IgG
subject_id
Total Numer of collections
Total number of fever episode
Blood Collection at (episode no.)
Typhoid Status
Specimen id
DOB
blood_culture_date					subject_id
Date of Enrollment					DOB
Date of Censorship					blood_culture_date
date_of_onset					DateofEnrollment
first_contact_date					DateofCensorship
last_fever_yes					date_of_onset
end_episode_day					first_contact_date
1					last_fever_yes
2					end_episode_day
3					CY
4					CY_0_5
5					CY_5_10
Total Volume(mL)					CY_10_15
Dengue NS1					Date_at_5year
Dengue IgM					Date_at_10year
Dengue IgG					Date_at_15year
Chik IgM
Chik IgG
subject_id
Total Numer of collections
Total number of fever episode
Blood Collection at (episode no.)
Typhoid Status
Specimen id
DOB
blood_culture_date					subject_id
Date of Enrollment					DOB
Date of Censorship					blood_culture_date
date_of_onset					DateofEnrollment
first_contact_date					DateofCensorship
last_fever_yes					date_of_onset
end_episode_day					first_contact_date
1					last_fever_yes
2					end_episode_day
3					CY
4					CY_0_5
5					CY_5_10
Total Volume(mL)					CY_10_15
Dengue NS1					Date_at_5year
Dengue IgM					Date_at_10year
Dengue IgG					Date_at_15year
Chik IgM
Chik IgG
subject_id
Total Numer of collections
Total number of fever episode
Blood Collection at (episode no.)
Typhoid Status
Specimen id
DOB
blood_culture_date					subject_id
Date of Enrollment					DOB
Date of Censorship					blood_culture_date
date_of_onset					DateofEnrollment
first_contact_date					DateofCensorship
last_fever_yes					date_of_onset
end_episode_day					first_contact_date
1					last_fever_yes
2					end_episode_day
3					CY
4					CY_0_5
5					CY_5_10
Total Volume(mL)					CY_10_15
Dengue NS1					Date_at_5year
Dengue IgM					Date_at_10year
Dengue IgG					Date_at_15year
Chik IgM
Chik IgG
subject_id
Total Numer of collections
Total number of fever episode
Blood Collection at (episode no.)
Typhoid Status
Specimen id
DOB
blood_culture_date					subject_id
Date of Enrollment					DOB
Date of Censorship					blood_culture_date
date_of_onset					DateofEnrollment
first_contact_date					DateofCensorship
last_fever_yes					date_of_onset
end_episode_day					first_contact_date
1					last_fever_yes
2					end_episode_day
3					CY
4					CY_0_5
5					CY_5_10
Total Volume(mL)					CY_10_15
Dengue NS1					Date_at_5year
Dengue IgM					Date_at_10year
Dengue IgG					Date_at_15year
Chik IgM
Chik IgG
subject_id
Total Numer of collections
Total number of fever episode
Blood Collection at (episode no.)
Typhoid Status
Specimen id
DOB
blood_culture_date					subject_id
Date of Enrollment					DOB
Date of Censorship					blood_culture_date
date_of_onset					DateofEnrollment
first_contact_date					DateofCensorship
last_fever_yes					date_of_onset
end_episode_day					first_contact_date
1					last_fever_yes
2					end_episode_day
3					CY
4					CY_0_5
5					CY_5_10
Total Volume(mL)					CY_10_15
Dengue NS1					Date_at_5year
Dengue IgM					Date_at_10year
Dengue IgG					Date_at_15year
Chik IgM
Chik IgG
subject_id
Total Numer of collections
Total number of fever episode
Blood Collection at (episode no.)
Typhoid Status
Specimen id
DOB
blood_culture_date					subject_id
Date of Enrollment					DOB
Date of Censorship					blood_culture_date
date_of_onset					DateofEnrollment
first_contact_date					DateofCensorship
last_fever_yes					date_of_onset
end_episode_day					first_contact_date
1					last_fever_yes
2					end_episode_day
3					CY
4					CY_0_5
5					CY_5_10
Total Volume(mL)					CY_10_15
Dengue NS1					Date_at_5year
Dengue IgM					Date_at_10year
Dengue IgG					Date_at_15year
Chik IgM
Chik IgG
subject_id
Total Numer of collections
Total number of fever episode
Blood Collection at (episode no.)
Typhoid Status
Specimen id
DOB
blood_culture_date					subject_id
Date of Enrollment					DOB
Date of Censorship					blood_culture_date
date_of_onset					DateofEnrollment
first_contact_date					DateofCensorship
last_fever_yes					date_of_onset
end_episode_day					first_contact_date
1					last_fever_yes
2					end_episode_day
3					CY
4					CY_0_5
5					CY_5_10
Total Volume(mL)					CY_10_15
Dengue NS1					Date_at_5year
Dengue IgM					Date_at_10year
Dengue IgG					Date_at_15year
Chik IgM
Chik IgG
subject_id
Total Numer of collections
Total number of fever episode
Blood Collection at (episode no.)
Typhoid Status
Specimen id
DOB
blood_culture_date					subject_id
Date of Enrollment					DOB
Date of Censorship					blood_culture_date
date_of_onset					DateofEnrollment
first_contact_date					DateofCensorship
last_fever_yes					date_of_onset
end_episode_day					first_contact_date
1					last_fever_yes
2					end_episode_day
3					CY
4					CY_0_5
5					CY_5_10
Total Volume(mL)					CY_10_15
Dengue NS1					Date_at_5year
Dengue IgM					Date_at_10year
Dengue IgG					Date_at_15year
Chik IgM
Chik IgG
subject_id
Total Numer of collections
Total number of fever episode
Blood Collection at (episode no.)
Typhoid Status
Specimen id
DOB
blood_culture_date					subject_id
Date of Enrollment					DOB
Date of Censorship					blood_culture_date
date_of_onset					DateofEnrollment
first_contact_date					DateofCensorship
last_fever_yes					date_of_onset
end_episode_day					first_contact_date
1					last_fever_yes
2					end_episode_day
3					CY
4					CY_0_5
5					CY_5_10
Total Volume(mL)					CY_10_15
Dengue NS1					Date_at_5year
Dengue IgM					Date_at_10year
Dengue IgG					Date_at_15year
Chik IgM
Chik IgG
subject_id
Total Numer of collections
Total number of fever episode
Blood Collection at (episode no.)
Typhoid Status
Specimen id
DOB
blood_culture_date					subject_id
Date of Enrollment					DOB
Date of Censorship					blood_culture_date
date_of_onset					DateofEnrollment
first_contact_date					DateofCensorship
last_fever_yes					date_of_onset
end_episode_day					first_contact_date
1					last_fever_yes
2					end_episode_day
3					CY
4					CY_0_5
5					CY_5_10
Total Volume(mL)					CY_10_15
Dengue NS1					Date_at_5year
Dengue IgM					Date_at_10year
Dengue IgG					Date_at_15year
Chik IgM
Chik IgG
subject_id
Total Numer of collections
Total number of fever episode
Blood Collection at (episode no.)
Typhoid Status
Specimen id
DOB
blood_culture_date					subject_id
Date of Enrollment					DOB
Date of Censorship					blood_culture_date
date_of_onset					DateofEnrollment
first_contact_date					DateofCensorship
last_fever_yes					date_of_onset
end_episode_day					first_contact_date
1					last_fever_yes
2					end_episode_day
3					CY
4					CY_0_5
5					CY_5_10
Total Volume(mL)					CY_10_15
Dengue NS1					Date_at_5year
Dengue IgM					Date_at_10year
Dengue IgG					Date_at_15year
Chik IgM
Chik IgG
subject_id
Total Numer of collections
Total number of fever episode
Blood Collection at (episode no.)
Typhoid Status
Specimen id
DOB
blood_culture_date					subject_id
Date of Enrollment					DOB
Date of Censorship					blood_culture_date
date_of_onset					DateofEnrollment
first_contact_date					DateofCensorship
last_fever_yes					date_of_onset
end_episode_day					first_contact_date
1					last_fever_yes
2					end_episode_day
3					CY
4					CY_0_5
5					CY_5_10
Total Volume(mL)					CY_10_15
Dengue NS1					Date_at_5year
Dengue IgM					Date_at_10year
Dengue IgG					Date_at_15year
Chik IgM
Chik IgG
subject_id
Total Numer of collections
Total number of fever episode
Blood Collection at (episode no.)
Typhoid Status
Specimen id
DOB
blood_culture_date					subject_id
Date of Enrollment					DOB
Date of Censorship					blood_culture_date
date_of_onset					DateofEnrollment
first_contact_date					DateofCensorship
last_fever_yes					date_of_onset
end_episode_day					first_contact_date
1					last_fever_yes
2					end_episode_day
3					CY
4					CY_0_5
5					CY_5_10
Total Volume(mL)					CY_10_15
Dengue NS1					Date_at_5year
Dengue IgM					Date_at_10year
Dengue IgG					Date_at_15year
Chik IgM
Chik IgG
subject_id
Total Numer of collections
Total number of fever episode
Blood Collection at (episode no.)
Typhoid Status
Specimen id
DOB
blood_culture_date					subject_id
Date of Enrollment					DOB
Date of Censorship					blood_culture_date
date_of_onset					DateofEnrollment
first_contact_date					DateofCensorship
last_fever_yes					date_of_onset
end_episode_day					first_contact_date
1					last_fever_yes
2					end_episode_day
3					CY
4					CY_0_5
5					CY_5_10
Total Volume(mL)					CY_10_15
Dengue NS1					Date_at_5year
Dengue IgM					Date_at_10year
Dengue IgG					Date_at_15year
Chik IgM
Chik IgG
subject_id
Total Numer of collections
Total number of fever episode
Blood Collection at (episode no.)
Typhoid Status
Specimen id
DOB
blood_culture_date					subject_id
Date of Enrollment					DOB
Date of Censorship					blood_culture_date
date_of_onset					DateofEnrollment
first_contact_date					DateofCensorship
last_fever_yes					date_of_onset
end_episode_day					first_contact_date
1					last_fever_yes
2					end_episode_day
3					CY
4					CY_0_5
5					CY_5_10
Total Volume(mL)					CY_10_15
Dengue NS1					Date_at_5year
Dengue IgM					Date_at_10year
Dengue IgG					Date_at_15year
Chik IgM
Chik IgG
subject_id
Total Numer of collections
Total number of fever episode
Blood Collection at (episode no.)
Typhoid Status
Specimen id
DOB
blood_culture_date					subject_id
Date of Enrollment					DOB
Date of Censorship					blood_culture_date
date_of_onset					DateofEnrollment
first_contact_date					DateofCensorship
last_fever_yes					date_of_onset
end_episode_day					first_contact_date
1					last_fever_yes
2					end_episode_day
3					CY
4					CY_0_5
5					CY_5_10
Total Volume(mL)					CY_10_15
Dengue NS1					Date_at_5year
Dengue IgM					Date_at_10year
Dengue IgG					Date_at_15year
Chik IgM
Chik IgG
subject_id
Total Numer of collections
Total number of fever episode
Blood Collection at (episode no.)
Typhoid Status
Specimen id
DOB
blood_culture_date					subject_id
Date of Enrollment					DOB
Date of Censorship					blood_culture_date
date_of_onset					DateofEnrollment
first_contact_date					DateofCensorship
last_fever_yes					date_of_onset
end_episode_day					first_contact_date
1					last_fever_yes
2					end_episode_day
3					CY
4					CY_0_5
5					CY_5_10
Total Volume(mL)					CY_10_15
Dengue NS1					Date_at_5year
Dengue IgM					Date_at_10year
Dengue IgG					Date_at_15year
Chik IgM
Chik IgG
subject_id
Total Numer of collections
Total number of fever episode
Blood Collection at (episode no.)
Typhoid Status
Specimen id
DOB
blood_culture_date					subject_id
Date of Enrollment					DOB
Date of Censorship					blood_culture_date
date_of_onset					DateofEnrollment
first_contact_date					DateofCensorship
last_fever_yes					date_of_onset
end_episode_day					first_contact_date
1					last_fever_yes
2					end_episode_day
3					CY
4					CY_0_5
5					CY_5_10
Total Volume(mL)					CY_10_15
Dengue NS1					Date_at_5year
Dengue IgM					Date_at_10year
Dengue IgG					Date_at_15year
Chik IgM
Chik IgG
subject_id
Total Numer of collections
Total number of fever episode
Blood Collection at (episode no.)
Typhoid Status
Specimen id
DOB
blood_culture_date					subject_id
Date of Enrollment					DOB
Date of Censorship					blood_culture_date
date_of_onset					DateofEnrollment
first_contact_date					DateofCensorship
last_fever_yes					date_of_onset
end_episode_day					first_contact_date
1					last_fever_yes
2					end_episode_day
3					CY
4					CY_0_5
5					CY_5_10
Total Volume(mL)					CY_10_15
Dengue NS1					Date_at_5year
Dengue IgM					Date_at_10year
Dengue IgG					Date_at_15year
Chik IgM
Chik IgG
subject_id
Total Numer of collections
Total number of fever episode
Blood Collection at (episode no.)
Typhoid Status
Specimen id
DOB
blood_culture_date					subject_id
Date of Enrollment					DOB
Date of Censorship					blood_culture_date
date_of_onset					DateofEnrollment
first_contact_date					DateofCensorship
last_fever_yes					date_of_onset
end_episode_day					first_contact_date
1					last_fever_yes
2					end_episode_day
3					CY
4					CY_0_5
5					CY_5_10
Total Volume(mL)					CY_10_15
Dengue NS1					Date_at_5year
Dengue IgM					Date_at_10year
Dengue IgG					Date_at_15year
Chik IgM
Chik IgG
subject_id
Total Numer of collections
Total number of fever episode
Blood Collection at (episode no.)
Typhoid Status
Specimen id
DOB
blood_culture_date					subject_id
Date of Enrollment					DOB
Date of Censorship					blood_culture_date
date_of_onset					DateofEnrollment
first_contact_date					DateofCensorship
last_fever_yes					date_of_onset
end_episode_day					first_contact_date
1					last_fever_yes
2					end_episode_day
3					CY
4					CY_0_5
5					CY_5_10
Total Volume(mL)					CY_10_15
Dengue NS1					Date_at_5year
Dengue IgM					Date_at_10year
Dengue IgG					Date_at_15year
Chik IgM
Chik IgG
subject_id
Total Numer of collections
Total number of fever episode
Blood Collection at (episode no.)
Typhoid Status
Specimen id
DOB
blood_culture_date					subject_id
Date of Enrollment					DOB
Date of Censorship					blood_culture_date
date_of_onset					DateofEnrollment
first_contact_date					DateofCensorship
last_fever_yes					date_of_onset
end_episode_day					first_contact_date
1					last_fever_yes
2					end_episode_day
3					CY
4					CY_0_5
5					CY_5_10
Total Volume(mL)					CY_10_15
Dengue NS1					Date_at_5year
Dengue IgM					Date_at_10year
Dengue IgG					Date_at_15year
Chik IgM
Chik IgG
subject_id
Total Numer of collections
Total number of fever episode
Blood Collection at (episode no.)
Typhoid Status
Specimen id
DOB
blood_culture_date					subject_id
Date of Enrollment					DOB
Date of Censorship					blood_culture_date
date_of_onset					DateofEnrollment
first_contact_date					DateofCensorship
last_fever_yes					date_of_onset
end_episode_day					first_contact_date
1					last_fever_yes
2					end_episode_day
3					CY
4					CY_0_5
5					CY_5_10
Total Volume(mL)					CY_10_15
Dengue NS1					Date_at_5year
Dengue IgM					Date_at_10year
Dengue IgG					Date_at_15year
Chik IgM
Chik IgG
subject_id
Total Numer of collections
Total number of fever episode
Blood Collection at (episode no.)
Typhoid Status
Specimen id
DOB
blood_culture_date					subject_id
Date of Enrollment					DOB
Date of Censorship					blood_culture_date
date_of_onset					DateofEnrollment
first_contact_date					DateofCensorship
last_fever_yes					date_of_onset
end_episode_day					first_contact_date
1					last_fever_yes
2					end_episode_day
3					CY
4					CY_0_5
5					CY_5_10
Total Volume(mL)					CY_10_15
Dengue NS1					Date_at_5year
Dengue IgM					Date_at_10year
Dengue IgG					Date_at_15year
Chik IgM
Chik IgG
subject_id
Total Numer of collections
Total number of fever episode
Blood Collection at (episode no.)
Typhoid Status
Specimen id
DOB
blood_culture_date					subject_id
Date of Enrollment					DOB
Date of Censorship					blood_culture_date
date_of_onset					DateofEnrollment
first_contact_date					DateofCensorship
last_fever_yes					date_of_onset
end_episode_day					first_contact_date
1					last_fever_yes
2					end_episode_day
3					CY
4					CY_0_5
5					CY_5_10
Total Volume(mL)					CY_10_15
Dengue NS1					Date_at_5year
Dengue IgM					Date_at_10year
Dengue IgG					Date_at_15year
Chik IgM
Chik IgG
subject_id
Total Numer of collections
Total number of fever episode
Blood Collection at (episode no.)
Typhoid Status
Specimen id
DOB
blood_culture_date					subject_id
Date of Enrollment					DOB
Date of Censorship					blood_culture_date
date_of_onset					DateofEnrollment
first_contact_date					DateofCensorship
last_fever_yes					date_of_onset
end_episode_day					first_contact_date
1					last_fever_yes
2					end_episode_day
3					CY
4					CY_0_5
5					CY_5_10
Total Volume(mL)					CY_10_15
Dengue NS1					Date_at_5year
Dengue IgM					Date_at_10year
Dengue IgG					Date_at_15year
Chik IgM
Chik IgG
subject_id
Total Numer of collections
Total number of fever episode
Blood Collection at (episode no.)
Typhoid Status
Specimen id
DOB
blood_culture_date					subject_id
Date of Enrollment					DOB
Date of Censorship					blood_culture_date
date_of_onset					DateofEnrollment
first_contact_date					DateofCensorship
last_fever_yes					date_of_onset
end_episode_day					first_contact_date
1					last_fever_yes
2					end_episode_day
3					CY
4					CY_0_5
5					CY_5_10
Total Volume(mL)					CY_10_15
Dengue NS1					Date_at_5year
Dengue IgM					Date_at_10year
Dengue IgG					Date_at_15year
Chik IgM
Chik IgG
subject_id
Total Numer of collections
Total number of fever episode
Blood Collection at (episode no.)
Typhoid Status
Specimen id
DOB
blood_culture_date					subject_id
Date of Enrollment					DOB
Date of Censorship					blood_culture_date
date_of_onset					DateofEnrollment
first_contact_date					DateofCensorship
last_fever_yes					date_of_onset
end_episode_day					first_contact_date
1					last_fever_yes
2					end_episode_day
3					CY
4					CY_0_5
5					CY_5_10
Total Volume(mL)					CY_10_15
Dengue NS1					Date_at_5year
Dengue IgM					Date_at_10year
Dengue IgG					Date_at_15year
Chik IgM
Chik IgG
subject_id
Total Numer of collections
Total number of fever episode
Blood Collection at (episode no.)
Typhoid Status
Specimen id
DOB
blood_culture_date					subject_id
Date of Enrollment					DOB
Date of Censorship					blood_culture_date
date_of_onset					DateofEnrollment
first_contact_date					DateofCensorship
last_fever_yes					date_of_onset
end_episode_day					first_contact_date
1					last_fever_yes
2					end_episode_day
3					CY
4					CY_0_5
5					CY_5_10
Total Volume(mL)					CY_10_15
Dengue NS1					Date_at_5year
Dengue IgM					Date_at_10year
Dengue IgG					Date_at_15year
Chik IgM
Chik IgG
subject_id
Total Numer of collections
Total number of fever episode
Blood Collection at (episode no.)
Typhoid Status
Specimen id
DOB
blood_culture_date					subject_id
Date of Enrollment					DOB
Date of Censorship					blood_culture_date
date_of_onset					DateofEnrollment
first_contact_date					DateofCensorship
last_fever_yes					date_of_onset
end_episode_day					first_contact_date
1					last_fever_yes
2					end_episode_day
3					CY
4					CY_0_5
5					CY_5_10
Total Volume(mL)					CY_10_15
Dengue NS1					Date_at_5year
Dengue IgM					Date_at_10year
Dengue IgG					Date_at_15year
Chik IgM
Chik IgG
subject_id
Total Numer of collections
Total number of fever episode
Blood Collection at (episode no.)
Typhoid Status
Specimen id
DOB
blood_culture_date					subject_id
Date of Enrollment					DOB
Date of Censorship					blood_culture_date
date_of_onset					DateofEnrollment
first_contact_date					DateofCensorship
last_fever_yes					date_of_onset
end_episode_day					first_contact_date
1					last_fever_yes
2					end_episode_day
3					CY
4					CY_0_5
5					CY_5_10
Total Volume(mL)					CY_10_15
Dengue NS1					Date_at_5year
Dengue IgM					Date_at_10year
Dengue IgG					Date_at_15year
Chik IgM
Chik IgG
subject_id
Total Numer of collections
Total number of fever episode
Blood Collection at (episode no.)
Typhoid Status
Specimen id
DOB
blood_culture_date					subject_id
Date of Enrollment					DOB
Date of Censorship					blood_culture_date
date_of_onset					DateofEnrollment
first_contact_date					DateofCensorship
last_fever_yes					date_of_onset
end_episode_day					first_contact_date
1					last_fever_yes
2					end_episode_day
3					CY
4					CY_0_5
5					CY_5_10
Total Volume(mL)					CY_10_15
Dengue NS1					Date_at_5year
Dengue IgM					Date_at_10year
Dengue IgG					Date_at_15year
Chik IgM
Chik IgG
subject_id
Total Numer of collections
Total number of fever episode
Blood Collection at (episode no.)
Typhoid Status
Specimen id
DOB
blood_culture_date					subject_id
Date of Enrollment					DOB
Date of Censorship					blood_culture_date
date_of_onset					DateofEnrollment
first_contact_date					DateofCensorship
last_fever_yes					date_of_onset
end_episode_day					first_contact_date
1					last_fever_yes
2					end_episode_day
3					CY
4					CY_0_5
5					CY_5_10
Total Volume(mL)					CY_10_15
Dengue NS1					Date_at_5year
Dengue IgM					Date_at_10year
Dengue IgG					Date_at_15year
Chik IgM
Chik IgG
subject_id
Total Numer of collections
Total number of fever episode
Blood Collection at (episode no.)
Typhoid Status
Specimen id
DOB
blood_culture_date					subject_id
Date of Enrollment					DOB
Date of Censorship					blood_culture_date
date_of_onset					DateofEnrollment
first_contact_date					DateofCensorship
last_fever_yes					date_of_onset
end_episode_day					first_contact_date
1					last_fever_yes
2					end_episode_day
3					CY
4					CY_0_5
5					CY_5_10
Total Volume(mL)					CY_10_15
Dengue NS1					Date_at_5year
Dengue IgM					Date_at_10year
Dengue IgG					Date_at_15year
Chik IgM
Chik IgG
subject_id
Total Numer of collections
Total number of fever episode
Blood Collection at (episode no.)
Typhoid Status
Specimen id
DOB
blood_culture_date					subject_id
Date of Enrollment					DOB
Date of Censorship					blood_culture_date
date_of_onset					DateofEnrollment
first_contact_date					DateofCensorship
last_fever_yes					date_of_onset
end_episode_day					first_contact_date
1					last_fever_yes
2					end_episode_day
3					CY
4					CY_0_5
5					CY_5_10
Total Volume(mL)					CY_10_15
Dengue NS1					Date_at_5year
Dengue IgM					Date_at_10year
Dengue IgG					Date_at_15year
Chik IgM
Chik IgG
subject_id
Total Numer of collections
Total number of fever episode
Blood Collection at (episode no.)
Typhoid Status
Specimen id
DOB
blood_culture_date					subject_id
Date of Enrollment					DOB
Date of Censorship					blood_culture_date
date_of_onset					DateofEnrollment
first_contact_date					DateofCensorship
last_fever_yes					date_of_onset
end_episode_day					first_contact_date
1					last_fever_yes
2					end_episode_day
3					CY
4					CY_0_5
5					CY_5_10
Total Volume(mL)					CY_10_15
Dengue NS1					Date_at_5year
Dengue IgM					Date_at_10year
Dengue IgG					Date_at_15year
Chik IgM
Chik IgG
subject_id
Total Numer of collections
Total number of fever episode
Blood Collection at (episode no.)
Typhoid Status
Specimen id
DOB
blood_culture_date					subject_id
Date of Enrollment					DOB
Date of Censorship					blood_culture_date
date_of_onset					DateofEnrollment
first_contact_date					DateofCensorship
last_fever_yes					date_of_onset
end_episode_day					first_contact_date
1					last_fever_yes
2					end_episode_day
3					CY
4					CY_0_5
5					CY_5_10
Total Volume(mL)					CY_10_15
Dengue NS1					Date_at_5year
Dengue IgM					Date_at_10year
Dengue IgG					Date_at_15year
Chik IgM
Chik IgG
subject_id
Total Numer of collections
Total number of fever episode
Blood Collection at (episode no.)
Typhoid Status
Specimen id
DOB
blood_culture_date					subject_id
Date of Enrollment					DOB
Date of Censorship					blood_culture_date
date_of_onset					DateofEnrollment
first_contact_date					DateofCensorship
last_fever_yes					date_of_onset
end_episode_day					first_contact_date
1					last_fever_yes
2					end_episode_day
3					CY
4					CY_0_5
5					CY_5_10
Total Volume(mL)					CY_10_15
Dengue NS1					Date_at_5year
Dengue IgM					Date_at_10year
Dengue IgG					Date_at_15year
Chik IgM
Chik IgG
subject_id
Total Numer of collections
Total number of fever episode
Blood Collection at (episode no.)
Typhoid Status
Specimen id
DOB
blood_culture_date					subject_id
Date of Enrollment					DOB
Date of Censorship					blood_culture_date
date_of_onset					DateofEnrollment
first_contact_date					DateofCensorship
last_fever_yes					date_of_onset
end_episode_day					first_contact_date
1					last_fever_yes
2					end_episode_day
3					CY
4					CY_0_5
5					CY_5_10
Total Volume(mL)					CY_10_15
Dengue NS1					Date_at_5year
Dengue IgM					Date_at_10year
Dengue IgG					Date_at_15year
Chik IgM
Chik IgG
subject_id
Total Numer of collections
Total number of fever episode
Blood Collection at (episode no.)
Typhoid Status
Specimen id
DOB
blood_culture_date					subject_id
Date of Enrollment					DOB
Date of Censorship					blood_culture_date
date_of_onset					DateofEnrollment
first_contact_date					DateofCensorship
last_fever_yes					date_of_onset
end_episode_day					first_contact_date
1					last_fever_yes
2					end_episode_day
3					CY
4					CY_0_5
5					CY_5_10
Total Volume(mL)					CY_10_15
Dengue NS1					Date_at_5year
Dengue IgM					Date_at_10year
Dengue IgG					Date_at_15year
Chik IgM
Chik IgG
subject_id
Total Numer of collections
Total number of fever episode
Blood Collection at (episode no.)
Typhoid Status
Specimen id
DOB
blood_culture_date					subject_id
Date of Enrollment					DOB
Date of Censorship					blood_culture_date
date_of_onset					DateofEnrollment
first_contact_date					DateofCensorship
last_fever_yes					date_of_onset
end_episode_day					first_contact_date
1					last_fever_yes
2					end_episode_day
3					CY
4					CY_0_5
5					CY_5_10
Total Volume(mL)					CY_10_15
Dengue NS1					Date_at_5year
Dengue IgM					Date_at_10year
Dengue IgG					Date_at_15year
Chik IgM
Chik IgG
subject_id
Total Numer of collections
Total number of fever episode
Blood Collection at (episode no.)
Typhoid Status
Specimen id
DOB
blood_culture_date					subject_id
Date of Enrollment					DOB
Date of Censorship					blood_culture_date
date_of_onset					DateofEnrollment
first_contact_date					DateofCensorship
last_fever_yes					date_of_onset
end_episode_day					first_contact_date
1					last_fever_yes
2					end_episode_day
3					CY
4					CY_0_5
5					CY_5_10
Total Volume(mL)					CY_10_15
Dengue NS1					Date_at_5year
Dengue IgM					Date_at_10year
Dengue IgG					Date_at_15year
Chik IgM
Chik IgG
subject_id
Total Numer of collections
Total number of fever episode
Blood Collection at (episode no.)
Typhoid Status
Specimen id
DOB
blood_culture_date					subject_id
Date of Enrollment					DOB
Date of Censorship					blood_culture_date
date_of_onset					DateofEnrollment
first_contact_date					DateofCensorship
last_fever_yes					date_of_onset
end_episode_day					first_contact_date
1					last_fever_yes
2					end_episode_day
3					CY
4					CY_0_5
5					CY_5_10
Total Volume(mL)					CY_10_15
Dengue NS1					Date_at_5year
Dengue IgM					Date_at_10year
Dengue IgG					Date_at_15year
Chik IgM
Chik IgG
subject_id
Total Numer of collections
Total number of fever episode
Blood Collection at (episode no.)
Typhoid Status
Specimen id
DOB
blood_culture_date					subject_id
Date of Enrollment					DOB
Date of Censorship					blood_culture_date
date_of_onset					DateofEnrollment
first_contact_date					DateofCensorship
last_fever_yes					date_of_onset
end_episode_day					first_contact_date
1					last_fever_yes
2					end_episode_day
3					CY
4					CY_0_5
5					CY_5_10
Total Volume(mL)					CY_10_15
Dengue NS1					Date_at_5year
Dengue IgM					Date_at_10year
Dengue IgG					Date_at_15year
Chik IgM
Chik IgG
subject_id
Total Numer of collections
Total number of fever episode
Blood Collection at (episode no.)
Typhoid Status
Specimen id
DOB
blood_culture_date					subject_id
Date of Enrollment					DOB
Date of Censorship					blood_culture_date
date_of_onset					DateofEnrollment
first_contact_date					DateofCensorship
last_fever_yes					date_of_onset
end_episode_day					first_contact_date
1					last_fever_yes
2					end_episode_day
3					CY
4					CY_0_5
5					CY_5_10
Total Volume(mL)					CY_10_15
Dengue NS1					Date_at_5year
Dengue IgM					Date_at_10year
Dengue IgG					Date_at_15year
Chik IgM
Chik IgG
subject_id
Total Numer of collections
Total number of fever episode
Blood Collection at (episode no.)
Typhoid Status
Specimen id
DOB
blood_culture_date					subject_id
Date of Enrollment					DOB
Date of Censorship					blood_culture_date
date_of_onset					DateofEnrollment
first_contact_date					DateofCensorship
last_fever_yes					date_of_onset
end_episode_day					first_contact_date
1					last_fever_yes
2					end_episode_day
3					CY
4					CY_0_5
5					CY_5_10
Total Volume(mL)					CY_10_15
Dengue NS1					Date_at_5year
Dengue IgM					Date_at_10year
Dengue IgG					Date_at_15year
Chik IgM
Chik IgG
subject_id
Total Numer of collections
Total number of fever episode
Blood Collection at (episode no.)
Typhoid Status
Specimen id
DOB
blood_culture_date					subject_id
Date of Enrollment					DOB
Date of Censorship					blood_culture_date
date_of_onset					DateofEnrollment
first_contact_date					DateofCensorship
last_fever_yes					date_of_onset
end_episode_day					first_contact_date
1					last_fever_yes
2					end_episode_day
3					CY
4					CY_0_5
5					CY_5_10
Total Volume(mL)					CY_10_15
Dengue NS1					Date_at_5year
Dengue IgM					Date_at_10year
Dengue IgG					Date_at_15year
Chik IgM
Chik IgG
subject_id
Total Numer of collections
Total number of fever episode
Blood Collection at (episode no.)
Typhoid Status
Specimen id
DOB
blood_culture_date					subject_id
Date of Enrollment					DOB
Date of Censorship					blood_culture_date
date_of_onset					DateofEnrollment
first_contact_date					DateofCensorship
last_fever_yes					date_of_onset
end_episode_day					first_contact_date
1					last_fever_yes
2					end_episode_day
3					CY
4					CY_0_5
5					CY_5_10
Total Volume(mL)					CY_10_15
Dengue NS1					Date_at_5year
Dengue IgM					Date_at_10year
Dengue IgG					Date_at_15year
Chik IgM
Chik IgG
subject_id
Total Numer of collections
Total number of fever episode
Blood Collection at (episode no.)
Typhoid Status
Specimen id
DOB
blood_culture_date					subject_id
Date of Enrollment					DOB
Date of Censorship					blood_culture_date
date_of_onset					DateofEnrollment
first_contact_date					DateofCensorship
last_fever_yes					date_of_onset
end_episode_day					first_contact_date
1					last_fever_yes
2					end_episode_day
3					CY
4					CY_0_5
5					CY_5_10
Total Volume(mL)					CY_10_15
Dengue NS1					Date_at_5year
Dengue IgM					Date_at_10year
Dengue IgG					Date_at_15year
Chik IgM
Chik IgG
subject_id
Total Numer of collections
Total number of fever episode
Blood Collection at (episode no.)
Typhoid Status
Specimen id
DOB
blood_culture_date					subject_id
Date of Enrollment					DOB
Date of Censorship					blood_culture_date
date_of_onset					DateofEnrollment
first_contact_date					DateofCensorship
last_fever_yes					date_of_onset
end_episode_day					first_contact_date
1					last_fever_yes
2					end_episode_day
3					CY
4					CY_0_5
5					CY_5_10
Total Volume(mL)					CY_10_15
Dengue NS1					Date_at_5year
Dengue IgM					Date_at_10year
Dengue IgG					Date_at_15year
Chik IgM
Chik IgG
subject_id
Total Numer of collections
Total number of fever episode
Blood Collection at (episode no.)
Typhoid Status
Specimen id
DOB
blood_culture_date					subject_id
Date of Enrollment					DOB
Date of Censorship					blood_culture_date
date_of_onset					DateofEnrollment
first_contact_date					DateofCensorship
last_fever_yes					date_of_onset
end_episode_day					first_contact_date
1					last_fever_yes
2					end_episode_day
3					CY
4					CY_0_5
5					CY_5_10
Total Volume(mL)					CY_10_15
Dengue NS1					Date_at_5year
Dengue IgM					Date_at_10year
Dengue IgG					Date_at_15year
Chik IgM
Chik IgG
subject_id
Total Numer of collections
Total number of fever episode
Blood Collection at (episode no.)
Typhoid Status
Specimen id
DOB
blood_culture_date					subject_id
Date of Enrollment					DOB
Date of Censorship					blood_culture_date
date_of_onset					DateofEnrollment
first_contact_date					DateofCensorship
last_fever_yes					date_of_onset
end_episode_day					first_contact_date
1					last_fever_yes
2					end_episode_day
3					CY
4					CY_0_5
5					CY_5_10
Total Volume(mL)					CY_10_15
Dengue NS1					Date_at_5year
Dengue IgM					Date_at_10year
Dengue IgG					Date_at_15year
Chik IgM
Chik IgG
subject_id
Total Numer of collections
Total number of fever episode
Blood Collection at (episode no.)
Typhoid Status
Specimen id
DOB
blood_culture_date					subject_id
Date of Enrollment					DOB
Date of Censorship					blood_culture_date
date_of_onset					DateofEnrollment
first_contact_date					DateofCensorship
last_fever_yes					date_of_onset
end_episode_day					first_contact_date
1					last_fever_yes
2					end_episode_day
3					CY
4					CY_0_5
5					CY_5_10
Total Volume(mL)					CY_10_15
Dengue NS1					Date_at_5year
Dengue IgM					Date_at_10year
Dengue IgG					Date_at_15year
Chik IgM
Chik IgG
subject_id
Total Numer of collections
Total number of fever episode
Blood Collection at (episode no.)
Typhoid Status
Specimen id
DOB
blood_culture_date					subject_id
Date of Enrollment					DOB
Date of Censorship					blood_culture_date
date_of_onset					DateofEnrollment
first_contact_date					DateofCensorship
last_fever_yes					date_of_onset
end_episode_day					first_contact_date
1					last_fever_yes
2					end_episode_day
3					CY
4					CY_0_5
5					CY_5_10
Total Volume(mL)					CY_10_15
Dengue NS1					Date_at_5year
Dengue IgM					Date_at_10year
Dengue IgG					Date_at_15year
Chik IgM
Chik IgG
subject_id
Total Numer of collections
Total number of fever episode
Blood Collection at (episode no.)
Typhoid Status
Specimen id
DOB
blood_culture_date					subject_id
Date of Enrollment					DOB
Date of Censorship					blood_culture_date
date_of_onset					DateofEnrollment
first_contact_date					DateofCensorship
last_fever_yes					date_of_onset
end_episode_day					first_contact_date
1					last_fever_yes
2					end_episode_day
3					CY
4					CY_0_5
5					CY_5_10
Total Volume(mL)					CY_10_15
Dengue NS1					Date_at_5year
Dengue IgM					Date_at_10year
Dengue IgG					Date_at_15year
Chik IgM
Chik IgG
subject_id
Total Numer of collections
Total number of fever episode
Blood Collection at (episode no.)
Typhoid Status
Specimen id
DOB
blood_culture_date					subject_id
Date of Enrollment					DOB
Date of Censorship					blood_culture_date
date_of_onset					DateofEnrollment
first_contact_date					DateofCensorship
last_fever_yes					date_of_onset
end_episode_day					first_contact_date
1					last_fever_yes
2					end_episode_day
3					CY
4					CY_0_5
5					CY_5_10
Total Volume(mL)					CY_10_15
Dengue NS1					Date_at_5year
Dengue IgM					Date_at_10year
Dengue IgG					Date_at_15year
Chik IgM
Chik IgG
subject_id
Total Numer of collections
Total number of fever episode
Blood Collection at (episode no.)
Typhoid Status
Specimen id
DOB
blood_culture_date					subject_id
Date of Enrollment					DOB
Date of Censorship					blood_culture_date
date_of_onset					DateofEnrollment
first_contact_date					DateofCensorship
last_fever_yes					date_of_onset
end_episode_day					first_contact_date
1					last_fever_yes
2					end_episode_day
3					CY
4					CY_0_5
5					CY_5_10
Total Volume(mL)					CY_10_15
Dengue NS1					Date_at_5year
Dengue IgM					Date_at_10year
Dengue IgG					Date_at_15year
Chik IgM
Chik IgG
subject_id
Total Numer of collections
Total number of fever episode
Blood Collection at (episode no.)
Typhoid Status
Specimen id
DOB
blood_culture_date					subject_id
Date of Enrollment					DOB
Date of Censorship					blood_culture_date
date_of_onset					DateofEnrollment
first_contact_date					DateofCensorship
last_fever_yes					date_of_onset
end_episode_day					first_contact_date
1					last_fever_yes
2					end_episode_day
3					CY
4					CY_0_5
5					CY_5_10
Total Volume(mL)					CY_10_15
Dengue NS1					Date_at_5year
Dengue IgM					Date_at_10year
Dengue IgG					Date_at_15year
Chik IgM
Chik IgG

## Sheet: Dengue cohort (984 children)
subject_id	DOB	blood_culture_date	DateofEnrollment	DateofCensorship	date_of_onset	first_contact_date	last_fever_yes	end_episode_day	CY	CY_0_5	CY_5_10	CY_10_15	Date_at_5year	Date_at_10year	Date_at_15year
D10006	11/29/2010	11/22/2018	1/24/2018	1/24/2018	11/19/2018	11/22/2018	11/22/2018	11/25/2018	2.01		2.01		11/29/2015	11/29/2020	24074
D10007	12/16/2011	9/13/2018	1/24/2018	1/24/2018	2018-10-09	2018-12-09	9/14/2018	9/17/2018	2.01		2.01		12/16/2016	12/16/2021	24456
D10008	12/20/2014	3/28/2019	1/24/2018	1/24/2018	3/24/2019	3/27/2019	3/29/2019	2019-01-04	2.01	1.84	0.17		12/20/2019	12/20/2024	25556
D11008	2006-02-01	10/22/2018	10/26/2017	10/26/2017	10/16/2018	10/18/2018	10/21/2018	10/24/2018	2.03			2.03	2011-02-01	2016-02-01	22282
D11009	2006-05-09	2018-06-10	10/26/2017	10/26/2017	2018-03-10	2018-04-10	2018-06-10	2018-09-10	2.03			2.03	2011-05-09	2016-05-09	22528
D11010	11/13/2011	11/14/2018	10/26/2017	10/26/2017	2018-11-11	2018-12-11	11/14/2018	11/17/2018	2.03		2.03		11/13/2016	11/13/2021	24423
D11037	2010-11-10	2018-12-11	2017-06-11	2017-06-11	2018-08-11	2018-10-11	2018-12-11	11/15/2018	2.01		2.01		2015-11-10	2020-11-10	24025
D11044	2016-06-06	7/15/2019	2017-07-11	2017-07-11	2019-12-07	7/13/2019	7/16/2019	7/19/2019	2.01	2.01			2021-06-06	2026-06-06	26089
D11047	2013-01-12	8/14/2019	2017-07-11	2017-07-11	2019-11-08	8/13/2019	8/13/2019	8/16/2019	2.02	1	1.02		2018-01-12	2023-01-12	25172
D11054	2016-04-12	4/18/2019	2017-08-11	2017-08-11	4/13/2019	4/17/2019	4/18/2019	4/21/2019	2.01	2.01			2021-04-12	2026-04-12	26270
D11061	2007-02-02	2018-02-04	2017-08-11	2017-08-11	3/28/2018	3/29/2018	2018-10-04	4/13/2018	2.01			2.01	2012-02-02	2017-02-02	22678
D11076	5/18/2006	10/26/2018	2017-10-11	2017-10-11	10/23/2018	10/26/2018	10/27/2018	10/30/2018	2.01			2.01	5/18/2011	5/18/2016	22418
D11088	2011-04-02	2019-10-09	11/14/2017	11/14/2017	2019-07-09	2019-10-09	2019-10-09	9/13/2019	2.01		2.01		2016-04-02	2021-04-02	24141
D11093	3/18/2016	2019-03-10	11/16/2017	11/16/2017	9/29/2019	2019-03-10	2019-03-10	2019-06-10	2.01	2.01			3/18/2021	3/18/2026	26009
D11098	8/17/2009	2018-11-07	11/16/2017	11/16/2017	2018-05-07	2018-11-07	2018-11-07	7/14/2018	2.02		1.69	0.33	8/17/2014	8/17/2019	23605
D11100	2006-06-04	9/22/2018	11/17/2017	11/17/2017	9/19/2018	9/21/2018	9/22/2018	9/25/2018	2.01			2.01	2011-06-04	2016-06-04	22376
D11109	2004-01-01	10/29/2018	11/20/2017	11/20/2017	10/26/2018	10/29/2018	2018-01-11	2018-04-11	1.11			1.11	2009-01-01	2014-01-01	21550
D11117	2014-12-10	10/16/2018	11/20/2017	11/20/2017	10/13/2018	10/15/2018	10/16/2018	10/19/2018	2.01	1.84	0.17		2019-12-10	2024-12-10	25487
D11118	1/22/2013	10/16/2018	11/20/2017	11/20/2017	10/13/2018	10/15/2018	10/16/2018	10/19/2018	2.01	0.11	1.9		1/22/2018	1/22/2023	24858
D11121	9/29/2013	2019-10-09	11/21/2017	11/21/2017	2019-07-09	2019-10-09	2019-10-09	9/13/2019	2.02	0.79	1.23		9/29/2018	9/29/2023	25109
D11128	2008-09-03	2018-04-12	11/21/2017	11/21/2017	2018-01-12	2018-03-12	2018-04-12	2018-07-12	2.01		0.23	1.78	2013-09-03	2018-09-03	23078
D11133	4/26/2012	11/20/2018	11/22/2017	11/22/2017	11/17/2018	11/20/2018	11/21/2018	11/24/2018	2.01		2.01		4/26/2017	4/26/2022	24587
D11143	2006-12-02	5/31/2019	11/23/2017	11/23/2017	5/28/2019	5/30/2019	2019-03-06	2019-06-06	2.01			2.01	2011-12-02	2016-12-02	22323
D11145	9/22/2008	4/15/2019	11/23/2017	11/23/2017	2019-11-04	2019-12-04	4/17/2019	4/20/2019	2.02		0.77	1.25	9/22/2013	9/22/2018	23275
D11159	8/18/2009	2019-12-04	11/24/2017	11/24/2017	2019-09-04	2019-12-04	2019-12-04	4/15/2019	2.01		1.67	0.34	8/18/2014	8/18/2019	23606
D11191	10/15/2006	5/16/2018	11/29/2017	11/29/2017	2018-11-05	5/16/2018	5/18/2018	5/21/2018	2.01			2.01	10/15/2011	10/15/2016	22568
D11194	5/15/2006	2019-01-02	11/30/2017	11/30/2017	1/29/2019	1/30/2019	1/31/2019	2019-03-02	2.01			2.01	5/15/2011	5/15/2016	22415
D11197	12/19/2013	2019-09-08	11/30/2017	11/30/2017	2019-05-08	2019-08-08	2019-08-08	2019-11-08	2.02	1	1.02		12/19/2018	12/19/2023	25190
D11200	8/20/2007	2018-07-12	11/30/2017	11/30/2017	2018-04-12	2018-06-12	2018-07-12	2018-10-12	2.01			2.01	8/20/2012	8/20/2017	22877
D11202	4/19/2010	7/25/2018	11/30/2017	11/30/2017	7/22/2018	7/25/2018	2018-01-08	2018-04-08	2.01		2.01		4/19/2015	4/19/2020	23850
D11208	10/13/2015	8/31/2019	2017-01-12	2017-01-12	8/25/2019	8/30/2019	8/31/2019	2019-03-09	2.01	2.01			10/13/2020	10/13/2025	25853
D11210	2005-09-04	11/13/2018	2017-01-12	2017-01-12	2018-09-11	11/14/2018	11/13/2018	11/16/2018	1.92			1.92	2010-09-04	2015-09-04	22014
D11212	9/15/2009	2019-04-07	2017-01-12	2017-01-12	2019-02-07	2019-04-07	2019-04-07	2019-07-07	2.01		1.72	0.29	9/15/2014	9/15/2019	23634
D11213	2012-08-10	2019-06-07	2017-01-12	2017-01-12	2019-04-07	2019-05-07	2019-05-07	2019-08-07	2.01		2.01		2017-08-10	2022-08-10	24752
D11216	2008-04-07	12/28/2018	2017-01-12	2017-01-12	12/25/2018	12/28/2018	12/28/2018	12/31/2018	2.02		0.54	1.48	2013-04-07	2018-04-07	23195
D11228	10/21/2007	2/15/2019	2017-04-12	2017-04-12	2019-09-02	2019-11-02	2/15/2019	2/18/2019	2.01			2.01	10/21/2012	10/21/2017	22939
D11233	2005-09-01	2018-10-09	2017-04-12	2017-04-12	2018-04-09	2018-10-09	2018-10-09	9/13/2018	1.99			1.99	2010-09-01	2015-09-01	21923
D11236	6/19/2016	3/16/2019	2017-06-12	2017-06-12	3/13/2019	3/16/2019	3/17/2019	3/20/2019	2.01	2.01			6/19/2021	6/19/2026	26102
D11241	2006-11-03	10/20/2018	2017-06-12	2017-06-12	10/18/2018	10/20/2018	10/24/2018	10/27/2018	2.01			2.01	2011-11-03	2016-11-03	22350
D11242	10/25/2008	10/30/2018	2017-06-12	2017-06-12	10/25/2018	10/26/2018	10/30/2018	2018-02-11	2.01		0.82	1.19	10/25/2013	10/25/2018	23308
D11243	11/20/2008	5/25/2018	2017-06-12	2017-06-12	5/23/2018	5/24/2018	5/25/2018	5/28/2018	2.01		0.9	1.11	11/20/2013	11/20/2018	23334
D11244	2012-12-02	1/16/2019	2017-06-12	2017-06-12	1/13/2019	1/16/2019	1/17/2019	1/20/2019	2.01		2.01		2017-12-02	2022-12-02	24514
D11248	11/30/2006	10/26/2018	2017-06-12	2017-06-12	10/24/2018	10/25/2018	10/28/2018	10/31/2018	2.01			2.01	11/30/2011	11/30/2016	22614
D11256	11/27/2008	2019-01-08	2017-07-12	2017-07-12	7/29/2019	2019-01-08	2019-02-08	2019-05-08	2.01		0.92	1.09	11/27/2013	11/27/2018	23341
D11257	8/16/2010	4/18/2019	2017-07-12	2017-07-12	4/14/2019	4/18/2019	4/18/2019	4/21/2019	2.01		2.01		8/16/2015	8/16/2020	23969
D11258	2017-05-01	2019-01-08	2017-07-12	2017-07-12	7/29/2019	2019-01-08	2019-02-08	2019-05-08	2.01	2.01			2022-05-01	2027-05-01	26302
D11269	4/22/2016	2018-01-11	2017-08-12	2017-08-12	10/29/2018	2018-01-11	2018-02-11	2018-05-11	2.01	2.01			4/22/2021	4/22/2026	26044
D11278	12/29/2013	2018-12-10	2017-08-12	2017-08-12	2018-09-10	2018-11-10	2018-11-10	10/14/2018	2.02	1	1.02		12/29/2018	12/29/2023	25200
D11296	12/29/2012	2019-10-01	2017-12-12	2017-12-12	2019-07-01	2019-09-01	1/14/2019	1/17/2019	1.95		1.95		12/29/2017	12/29/2022	24834
D11304	11/15/2012	2019-02-05	2017-12-12	2017-12-12	4/29/2019	2019-02-05	2019-02-05	2019-05-05	2.01		2.01		11/15/2017	11/15/2022	24790
D11310	2009-06-02	9/18/2019	12/13/2017	12/13/2017	9/14/2019	9/17/2019	9/18/2019	9/21/2019	2.01		1.09	0.92	2014-06-02	2019-06-02	23412
D11313	2016-11-09	2019-11-03	12/13/2017	12/13/2017	2019-08-03	2019-09-03	3/16/2019	3/19/2019	2.01	2.01			2021-11-09	2026-11-09	26186
D11317	2014-01-09	2019-06-09	12/13/2017	12/13/2017	2019-03-09	2019-06-09	9/13/2019	9/16/2019	2.01	1.65	0.36		2019-01-09	2024-01-09	25446
D11319	2014-02-10	2019-08-08	12/13/2017	12/13/2017	2019-03-08	2019-07-08	2019-10-08	8/13/2019	2.01	1.74	0.27		2019-02-10	2024-02-10	25477
D11320	7/23/2016	10/16/2019	12/13/2017	12/13/2017	10/13/2019	10/16/2019	10/19/2019	10/22/2019	2.01	2.01			7/23/2021	7/23/2026	26136
D11322	3/28/2015	8/14/2019	12/13/2017	12/13/2017	2019-05-08	2019-07-08	8/15/2019	8/18/2019	2.01	2.01			3/28/2020	3/28/2025	25654
D11323	2011-09-11	2018-10-05	12/13/2017	12/13/2017	2018-07-05	2018-08-05	2018-10-05	5/13/2018	2.01		2.01		2016-09-11	2021-09-11	24419
D11328	8/28/2015	10/13/2018	12/14/2017	12/14/2017	2018-10-10	2018-11-10	10/16/2018	10/19/2018	2.01	2.01			8/28/2020	8/28/2025	25807
D11334	2016-02-06	8/26/2019	12/14/2017	12/14/2017	8/20/2019	8/22/2019	8/26/2019	8/29/2019	2.01	2.01			2021-02-06	2026-02-06	26085
D11337	2012-06-04	2019-12-07	12/15/2017	12/15/2017	2019-03-07	2019-05-07	2019-10-07	7/13/2019	2.01		2.01		2017-06-04	2022-06-04	24567
D11338	7/17/2008	10/22/2018	12/15/2017	12/15/2017	10/19/2018	10/20/2018	10/22/2018	10/25/2018	2.02		0.54	1.48	7/17/2013	7/17/2018	23208
D11341	6/15/2011	5/14/2019	12/15/2017	12/15/2017	2019-08-05	2019-10-05	5/18/2019	5/21/2019	2.01		2.01		6/15/2016	6/15/2021	24272
D11343	2007-11-10	8/31/2019	12/15/2017	12/15/2017	8/28/2019	8/30/2019	8/31/2019	2019-03-09	2.01			2.01	2012-11-10	2017-11-10	22929
D11346	7/18/2008	9/20/2018	12/15/2017	12/15/2017	9/17/2018	9/20/2018	9/20/2018	9/23/2018	2.02		0.54	1.48	7/18/2013	7/18/2018	23209
D11348	2009-05-03	8/21/2019	12/18/2017	12/18/2017	8/19/2019	8/21/2019	8/23/2019	8/26/2019	2.01		1.15	0.86	2014-05-03	2019-05-03	23440
D11349	1/18/2017	2019-04-05	12/18/2017	12/18/2017	2019-01-05	2019-04-05	2019-03-05	2019-06-05	2.01	2.01			1/18/2022	1/18/2027	26315
D11352	2010-11-07	12/27/2018	12/18/2017	12/18/2017	12/25/2018	12/26/2018	2019-01-01	2019-04-01	2.01		2.01		2015-11-07	2020-11-07	23933
D11354	11/30/2008	8/20/2019	12/18/2017	12/18/2017	8/17/2019	8/19/2019	8/19/2019	8/22/2019	2.01		0.9	1.11	11/30/2013	11/30/2018	23344
D11357	1/20/2008	2019-05-01	12/18/2017	12/18/2017	2019-03-01	2019-05-01	2019-04-01	2019-07-01	1.98		0.04	1.94	1/20/2013	1/20/2018	23030
D11359	2/21/2009	2019-08-08	12/19/2017	12/19/2017	2019-05-08	2019-06-08	2019-08-08	2019-11-08	2.01		1.11	0.9	2/21/2014	2/21/2019	23427
D11360	11/23/2009	7/30/2019	12/19/2017	12/19/2017	7/25/2019	7/30/2019	7/29/2019	2019-01-08	2.01		1.88	0.13	11/23/2014	11/23/2019	23703
D11361	1/26/2010	2018-04-05	12/19/2017	12/19/2017	2018-01-05	2018-03-05	2018-06-05	2018-09-05	2.01		2.01		1/26/2015	1/26/2020	23767
D11373	1/19/2017	10/31/2018	12/20/2017	12/20/2017	10/28/2018	10/29/2018	10/30/2018	2018-02-11	1.97	1.97			1/19/2022	1/19/2027	26316
D11387	1/30/2006	2018-01-09	12/21/2017	12/21/2017	8/29/2018	8/30/2018	2018-04-09	2018-07-09	1.99			1.99	1/30/2011	1/30/2016	22310
D11389	2/21/2006	9/24/2019	12/21/2017	12/21/2017	9/21/2019	9/23/2019	9/24/2019	9/27/2019	2.01			2.01	2/21/2011	2/21/2016	22332
D11391	2015-08-10	8/26/2019	12/21/2017	12/21/2017	8/23/2019	8/24/2019	8/25/2019	8/28/2019	2.01	2.01			2020-08-10	2025-08-10	25848
D11392	2015-02-03	8/21/2019	12/21/2017	12/21/2017	8/18/2019	8/19/2019	8/22/2019	8/25/2019	2.01	2.01			2020-02-03	2025-02-03	25628
D11418	2007-09-07	8/17/2018	12/27/2017	12/27/2017	2018-11-08	8/16/2018	8/16/2018	8/19/2018	2.01			2.01	2012-09-07	2017-09-07	22835
D11420	10/20/2014	2019-07-06	12/27/2017	12/27/2017	2019-02-06	2019-07-06	2019-07-06	2019-10-06	2.01	1.74	0.27		10/20/2019	10/20/2024	25495
D11431	12/16/2016	9/26/2019	12/28/2017	12/28/2017	9/21/2019	9/26/2019	9/26/2019	9/29/2019	2.01	2.01			12/16/2021	12/16/2026	26282
D11439	2013-12-02	5/31/2019	12/29/2017	12/29/2017	5/27/2019	5/28/2019	5/31/2019	2019-03-06	2.01	0.06	1.95		2018-12-02	2023-12-02	24879
D11440	2015-03-09	5/22/2019	12/29/2017	12/29/2017	5/19/2019	5/21/2019	5/22/2019	5/25/2019	2.01	2.01			2020-03-09	2025-03-09	25813
D11441	3/14/2006	4/17/2019	12/29/2017	12/29/2017	4/14/2019	4/16/2019	4/17/2019	4/20/2019	2.01			2.01	3/14/2011	3/14/2016	22353
D11442	6/20/2014	9/30/2019	12/29/2017	12/29/2017	9/25/2019	9/27/2019	9/30/2019	2019-03-10	2.01	1.42	0.59		6/20/2019	6/20/2024	25373
D11443	2015-11-12	9/13/2019	12/29/2017	12/29/2017	2019-10-09	2019-11-09	9/13/2019	9/16/2019	2.01	2.01			2020-11-12	2025-11-12	25912
D11447	8/14/2008	9/13/2018	12/29/2017	12/29/2017	2018-10-09	9/13/2018	9/13/2018	9/16/2018	2.01		0.57	1.44	8/14/2013	8/14/2018	23236
D11452	11/17/2011	2019-05-10	2018-02-01	2018-02-01	2019-02-10	2019-05-10	2019-05-10	2019-08-10	2.01		2.01		11/17/2016	11/17/2021	24427
D11453	11/15/2004	8/19/2019	2018-02-01	2018-02-01	8/16/2019	8/17/2019	8/19/2019	8/22/2019	1.86			1.86	11/15/2009	11/15/2014	21868
D11455	2012-04-11	8/20/2019	2018-02-01	2018-02-01	8/17/2019	8/19/2019	8/20/2019	8/23/2019	2.01		2.01		2017-04-11	2022-04-11	24779
D11456	2015-11-08	8/20/2019	2018-02-01	2018-02-01	8/16/2019	8/17/2019	8/20/2019	8/23/2019	2.01	2.01			2020-11-08	2025-11-08	25790
D11459	1/26/2009	2018-08-09	2018-02-01	2018-02-01	2018-04-09	2018-05-09	2018-08-09	2018-11-09	2.02		1.02	1	1/26/2014	1/26/2019	23401
D11464	6/22/2006	2018-10-09	2018-03-01	2018-03-01	2018-07-09	2018-10-09	2018-10-09	9/13/2018	2.01			2.01	6/22/2011	6/22/2016	22453
D11465	6/19/2008	4/25/2018	2018-03-01	2018-03-01	4/22/2018	4/23/2018	4/24/2018	4/27/2018	2.01		0.4	1.61	6/19/2013	6/19/2018	23180
D11473	2014-01-12	10/31/2018	2018-03-01	2018-03-01	10/28/2018	10/31/2018	10/31/2018	2018-03-11	2.01	1.84	0.17		2019-01-12	2024-01-12	25537
D11474	4/26/2007	8/13/2019	2018-03-01	2018-03-01	2019-09-08	8/14/2019	8/13/2019	8/16/2019	2.01			2.01	4/26/2012	4/26/2017	22761
D11478	2/28/2011	8/24/2018	2018-04-01	2018-04-01	8/18/2018	8/23/2018	8/23/2018	8/26/2018	2.01		2.01		2/28/2016	2/28/2021	24165
D11480	5/17/2012	8/25/2018	2018-04-01	2018-04-01	8/22/2018	8/25/2018	8/30/2018	2018-02-09	2.01		2.01		5/17/2017	5/17/2022	24608
D11481	5/25/2005	8/25/2018	2018-04-01	2018-04-01	8/22/2018	8/25/2018	8/27/2018	8/30/2018	2.01			2.01	5/25/2010	5/25/2015	22060
D11485	2015-02-08	2018-07-09	2018-04-01	2018-04-01	2018-04-09	2018-06-09	2018-08-09	2018-11-09	2.01	2.01			2020-02-08	2025-02-08	25781
D11496	6/30/2013	7/25/2019	2018-08-01	2018-08-01	7/22/2019	7/25/2019	7/25/2019	7/28/2019	2.01	0.42	1.59		6/30/2018	6/30/2023	25018
D11500	2006-03-12	8/13/2018	2018-09-01	2018-09-01	2018-10-08	2018-11-08	8/13/2018	8/16/2018	2.01			2.01	2011-03-12	2016-03-12	22617
D11507	8/19/2009	2018-01-09	2018-09-01	2018-09-01	8/29/2018	8/30/2018	2018-04-09	2018-07-09	2.01		1.55	0.46	8/19/2014	8/19/2019	23607
D11508	2015-11-07	8/27/2019	2018-09-01	2018-09-01	8/24/2019	8/27/2019	8/30/2019	2019-02-09	2.01	2.01			2020-11-07	2025-11-07	25759
D11520	10/31/2008	2018-09-04	2018-10-01	2018-10-01	2018-04-04	2018-05-04	2018-08-04	2018-11-04	2.01		0.75	1.26	10/31/2013	10/31/2018	23314
D11526	7/27/2008	2019-09-01	2018-10-01	2018-10-01	2019-05-01	2019-09-01	2019-09-01	2019-12-01	2.01		0.48	1.53	7/27/2013	7/27/2018	23218
D11531	2016-09-08	2018-12-10	2018-11-01	2018-11-01	2018-09-10	2018-11-10	10/18/2018	10/21/2018	2.01	2.01			2021-09-08	2026-09-08	26153
D11533	2014-04-10	2018-11-12	2018-11-01	2018-11-01	2018-08-12	2018-11-12	2018-11-12	12/14/2018	2.01	1.67	0.34		2019-04-10	2024-04-10	25479
D11536	6/17/2016	2018-01-11	2018-11-01	2018-11-01	10/28/2018	2018-01-11	2018-04-11	2018-07-11	2.01	2.01			6/17/2021	6/17/2026	26100
D11538	4/25/2009	7/26/2018	2018-11-01	2018-11-01	7/22/2018	7/26/2018	7/27/2018	7/30/2018	2.02		1.23	0.79	4/25/2014	4/25/2019	23491
D11539	4/29/2006	2019-02-05	2018-11-01	2018-11-01	4/29/2019	2019-02-05	2019-01-05	2019-04-05	2.01			2.01	4/29/2011	4/29/2016	22399
D11540	12/26/2010	10/14/2019	2018-11-01	2018-11-01	2019-10-10	2019-11-10	10/15/2019	10/18/2019	2.01		2.01		12/26/2015	12/26/2020	24101
D11552	8/16/2015	7/20/2019	2018-12-01	2018-12-01	7/15/2019	7/19/2019	7/22/2019	7/25/2019	2.01	2.01			8/16/2020	8/16/2025	25795
D11554	11/29/2014	1/31/2019	2018-12-01	2018-12-01	1/27/2019	2019-01-02	1/31/2019	2019-03-02	2.01	1.82	0.19		11/29/2019	11/29/2024	25535
D11562	2008-01-01	9/17/2018	1/15/2018	1/15/2018	9/14/2018	9/17/2018	9/17/2018	9/20/2018	2.01			2.01	2013-01-01	2018-01-01	23011
D11564	2012-05-03	9/17/2018	1/15/2018	1/15/2018	9/14/2018	9/17/2018	9/17/2018	9/20/2018	2.01		2.01		2017-05-03	2022-05-03	24535
D11573	12/17/2004	8/26/2019	1/16/2018	1/16/2018	8/23/2019	8/26/2019	8/25/2019	8/28/2019	1.92			1.92	12/17/2009	12/17/2014	21900
D11587	6/13/2006	8/27/2018	1/17/2018	1/17/2018	8/24/2018	8/25/2018	8/29/2018	2018-01-09	2.01			2.01	6/13/2011	6/13/2016	22444
D11590	2010-06-06	2018-06-10	1/17/2018	1/17/2018	2018-03-10	2018-04-10	10/13/2018	10/16/2018	2.01		2.01		2015-06-06	2020-06-06	23898
D11592	11/20/2008	6/20/2019	1/17/2018	1/17/2018	6/17/2019	6/19/2019	6/23/2019	6/26/2019	2.02		0.79	1.23	11/20/2013	11/20/2018	23334
D11608	2010-05-02	12/28/2018	1/18/2018	1/18/2018	12/23/2018	12/27/2018	12/27/2018	12/30/2018	2.01		1.99	0.02	2015-05-02	2020-05-02	23777
D11615	3/28/2011	7/31/2019	1/18/2018	1/18/2018	7/28/2019	7/31/2019	7/31/2019	2019-03-08	2.01		2.01		3/28/2016	3/28/2021	24193
D11632	2015-03-06	7/16/2018	1/22/2018	1/22/2018	2018-09-07	7/13/2018	7/16/2018	7/19/2018	1.95	1.95			2020-03-06	2025-03-06	25721
D11645	2013-03-02	12/24/2018	1/22/2018	1/22/2018	12/22/2018	12/24/2018	12/24/2018	12/27/2018	2.01		2.01		2018-03-02	2023-03-02	24870
D11654	2007-01-08	2018-10-10	1/23/2018	1/23/2018	2018-07-10	2018-09-10	2018-10-10	10/13/2018	2.01			2.01	2012-01-08	2017-01-08	22858
D11660	2/15/2017	8/30/2019	1/24/2018	1/24/2018	8/28/2019	8/31/2019	8/31/2019	2019-03-09	2.01	2.01			2/15/2022	2/15/2027	26343
D11661	11/18/2013	9/18/2019	1/24/2018	1/24/2018	9/15/2019	9/18/2019	9/17/2019	9/20/2019	2.01	0.75	1.26		11/18/2018	11/18/2023	25159
D11662	8/22/2015	2019-07-02	1/24/2018	1/24/2018	2019-04-02	2019-06-02	2019-08-02	2019-11-02	2.01	2.01			8/22/2020	8/22/2025	25801
D11665	2/24/2014	2019-09-04	1/24/2018	1/24/2018	2019-04-04	2019-09-04	2019-12-04	4/15/2019	2.02	1.02	1		2/24/2019	2/24/2024	25257
D11666	6/19/2016	2019-07-08	1/24/2018	1/24/2018	2019-03-08	2019-04-08	8/14/2019	8/17/2019	2.01	2.01			6/19/2021	6/19/2026	26102
D11672	3/25/2009	10/16/2018	1/24/2018	1/24/2018	2018-12-10	10/16/2018	10/16/2018	10/19/2018	2.01		1.11	0.9	3/25/2014	3/25/2019	23460
D11677	4/21/2017	4/20/2018	1/25/2018	1/25/2018	4/14/2018	4/19/2018	4/20/2018	4/23/2018	2.01	2.01			4/21/2022	4/21/2027	26409
D11678	2008-01-01	4/26/2019	1/25/2018	1/25/2018	4/23/2019	4/25/2019	4/25/2019	4/28/2019	2.01			2.01	2013-01-01	2018-01-01	23011
D11679	2006-05-03	2018-06-07	1/25/2018	1/25/2018	2018-01-07	2018-05-07	2018-06-07	2018-09-07	2.01			2.01	2011-05-03	2016-05-03	22344
D11681	3/20/2013	2019-07-02	1/25/2018	1/25/2018	2019-01-02	2019-11-02	2/14/2019	2/17/2019	2.02	0.1	1.92		3/20/2018	3/20/2023	24916
D11685	2012-03-09	2018-11-04	1/25/2018	1/25/2018	2018-08-04	2018-11-04	2018-11-04	4/14/2018	2.01		2.01		2017-03-09	2022-03-09	24717
D12006	2/22/2016	8/13/2019	10/24/2017	10/24/2017	2019-10-08	8/13/2019	8/13/2019	8/16/2019	2.03	2.03			2/22/2021	2/22/2026	25985
D12007	2017-09-03	8/13/2019	10/24/2017	10/24/2017	2019-10-08	8/13/2019	8/14/2019	8/17/2019	2.03	2.03			2022-09-03	2027-09-03	26366
D12030	7/28/2013	2018-12-10	2017-02-11	2017-02-11	2018-09-10	2018-11-10	10/13/2018	10/16/2018	2.01	0.67	1.34		7/28/2018	7/28/2023	25046
D12040	12/29/2010	2019-10-06	2017-06-11	2017-06-11	2019-07-06	2019-08-06	2019-12-06	6/15/2019	2.01		2.01		12/29/2015	12/29/2020	24104
D12041	11/18/2011	10/22/2018	2017-06-11	2017-06-11	10/18/2018	10/22/2018	10/22/2018	10/25/2018	2.01		2.01		11/18/2016	11/18/2021	24428
D12044	8/28/2008	2018-05-05	2017-06-11	2017-06-11	2018-01-05	2018-02-05	2018-05-05	2018-08-05	2.01		0.75	1.26	8/28/2013	8/28/2018	23250
D12045	8/28/2008	2018-11-09	2017-06-11	2017-06-11	2018-08-09	2018-10-09	9/17/2018	9/20/2018	2.01		0.75	1.26	8/28/2013	8/28/2018	23250
D12046	5/17/2016	2019-11-02	2017-07-11	2017-07-11	2019-09-02	2019-11-02	2019-11-02	2/14/2019	2.01	2.01			5/17/2021	5/17/2026	26069
D12052	2013-05-05	2019-07-09	2017-08-11	2017-08-11	2019-05-09	2019-06-09	2019-07-09	2019-10-09	2.01	0.42	1.59		2018-05-05	2023-05-05	24962
D12059	2015-08-08	8/24/2019	2017-09-11	2017-09-11	8/20/2019	8/23/2019	8/24/2019	8/27/2019	2.01	2.01			2020-08-08	2025-08-08	25787
D12075	2004-08-02	9/15/2018	11/13/2017	11/13/2017	2018-11-09	9/15/2018	9/24/2018	9/27/2018	1.23			1.23	2009-08-02	2014-08-02	21588
D12076	10/15/2015	12/17/2018	11/13/2017	11/13/2017	12/15/2018	12/17/2018	12/17/2018	12/20/2018	2.01	2.01			10/15/2020	10/15/2025	25855
D12078	5/27/2016	2018-08-06	11/14/2017	11/14/2017	2018-02-06	2018-05-06	2018-08-06	2018-11-06	2.01	2.01			5/27/2021	5/27/2026	26079
D12088	2013-01-10	2019-07-08	11/15/2017	11/15/2017	2019-04-08	2019-07-08	2019-07-08	2019-10-08	2.01	0.82	1.19		2018-01-10	2023-01-10	25111
D12090	2009-04-08	8/17/2019	11/16/2017	11/16/2017	8/14/2019	8/16/2019	8/28/2019	8/31/2019	2.01		1.65	0.36	2014-04-08	2019-04-08	23592
D12096	2009-01-01	2019-02-02	11/17/2017	11/17/2017	1/30/2019	2019-01-02	2019-02-02	2019-05-02	2.01		1.07	0.94	2014-01-01	2019-01-01	23376
D12106	8/15/2015	2019-05-02	11/20/2017	11/20/2017	2019-02-02	2019-03-02	2019-04-02	2019-07-02	2.01	2.01			8/15/2020	8/15/2025	25794
D12107	2006-09-05	2018-07-05	11/20/2017	11/20/2017	2018-04-05	2018-07-05	2018-06-05	2018-09-05	2.01			2.01	2011-09-05	2016-09-05	22409
D12108	10/28/2007	2018-11-07	11/20/2017	11/20/2017	2018-05-07	2018-09-07	7/13/2018	7/16/2018	2.01			2.01	10/28/2012	10/28/2017	22946
D12110	10/28/2016	2019-07-08	11/20/2017	11/20/2017	2019-04-08	2019-06-08	2019-07-08	2019-10-08	2.01	2.01			10/28/2021	10/28/2026	26233
D12113	2008-01-02	7/31/2019	11/21/2017	11/21/2017	7/28/2019	7/30/2019	7/31/2019	2019-03-08	2.01		0.13	1.88	2013-01-02	2018-01-02	23042
D12122	1/25/2017	2/22/2019	11/22/2017	11/22/2017	2/19/2019	2/20/2019	2/22/2019	2/25/2019	2.01	2.01			1/25/2022	1/25/2027	26322
D12123	2008-05-09	2019-01-02	11/22/2017	11/22/2017	1/29/2019	1/30/2019	2019-01-02	2019-04-02	2.01		0.73	1.28	2013-05-09	2018-05-09	23258
D12145	5/24/2012	2019-02-01	11/28/2017	11/28/2017	12/30/2018	2019-01-01	2019-02-01	2019-05-01	2.01		2.01		5/24/2017	5/24/2022	24615
D12147	5/27/2017	2018-08-05	11/28/2017	11/28/2017	2018-04-05	2018-08-05	2018-07-05	2018-10-05	2.01	2.01			5/27/2022	5/27/2027	26445
D12156	2009-09-07	8/21/2019	11/29/2017	11/29/2017	8/19/2019	8/21/2019	8/23/2019	8/26/2019	1.97		1.55	0.42	2014-09-07	2019-09-07	23566
D12158	2016-01-07	8/26/2019	11/29/2017	11/29/2017	8/23/2019	8/24/2019	8/26/2019	8/29/2019	1.97	1.97			2021-01-07	2026-01-07	26114
D12174	8/28/2013	2018-11-04	11/30/2017	11/30/2017	2018-07-04	2018-10-04	2018-10-04	4/13/2018	2.01	0.69	1.32		8/28/2018	8/28/2023	25077
D12180	8/20/2012	2018-03-10	2017-01-12	2017-01-12	9/28/2018	9/29/2018	2018-03-10	2018-06-10	2.01		2.01		8/20/2017	8/20/2022	24703
D12182	2009-04-12	2019-07-09	2017-01-12	2017-01-12	2019-04-09	2019-06-09	2019-07-09	2019-10-09	2.01		1.95	0.06	2014-04-12	2019-04-12	23714
D12184	2006-06-08	7/22/2019	2017-01-12	2017-01-12	7/17/2019	7/19/2019	2019-01-08	2019-04-08	2.01			2.01	2011-06-08	2016-06-08	22498
D12199	2012-10-03	6/22/2019	2017-06-12	2017-06-12	6/18/2019	6/19/2019	6/21/2019	6/24/2019	2.01		2.01		2017-10-03	2022-10-03	24540
D12200	8/27/2015	8/31/2018	2017-06-12	2017-06-12	8/28/2018	8/29/2018	2018-01-09	2018-04-09	2.01	2.01			8/27/2020	8/27/2025	25806
D12214	11/27/2014	8/29/2018	2017-08-12	2017-08-12	8/23/2018	8/25/2018	8/31/2018	2018-03-09	2.02	1.92	0.1		11/27/2019	11/27/2024	25533
D12215	1/13/2017	2019-02-09	2017-08-12	2017-08-12	8/29/2019	8/30/2019	2019-03-09	2019-06-09	2.01	2.01			1/13/2022	1/13/2027	26310
D12220	3/14/2015	2/23/2019	2017-08-12	2017-08-12	2/20/2019	2/22/2019	2/23/2019	2/26/2019	1.99	1.99			3/14/2020	3/14/2025	25640
D12223	2010-11-08	3/25/2019	2017-08-12	2017-08-12	3/20/2019	3/22/2019	3/24/2019	3/27/2019	2.01		2.01		2015-11-08	2020-11-08	23964
D12241	9/29/2015	10/19/2019	12/13/2017	12/13/2017	10/16/2019	10/18/2019	10/20/2019	10/23/2019	2.01	2.01			9/29/2020	9/29/2025	25839
D12242	4/18/2017	8/16/2019	12/13/2017	12/13/2017	2019-10-08	8/14/2019	8/16/2019	8/19/2019	2.01	2.01			4/18/2022	4/18/2027	26406
D12250	2010-01-10	4/20/2018	12/13/2017	12/13/2017	4/14/2018	4/19/2018	4/18/2018	4/21/2018	2.01		2.01		2015-01-10	2020-01-10	24015
D12262	2008-10-11	4/27/2019	1/25/2018	1/25/2018	4/24/2019	4/25/2019	4/28/2019	2019-01-05	1.99		0.73	1.26	2013-10-11	2018-10-11	23324
D13014	2016-10-09	6/17/2019	2017-03-11	2017-03-11	6/13/2019	6/14/2019	6/17/2019	6/20/2019	2.01	2.01			2021-10-09	2026-10-09	26185
D13017	2009-06-02	2018-03-10	2017-06-11	2017-06-11	9/29/2018	2018-01-10	2018-03-10	2018-06-10	2.01		1.19	0.82	2014-06-02	2019-06-02	23412
D13020	2008-03-08	8/26/2019	2017-07-11	2017-07-11	8/23/2019	8/26/2019	8/25/2019	8/28/2019	2.01		0.67	1.34	2013-03-08	2018-03-08	23225
D13022	10/14/2005	4/25/2019	2017-07-11	2017-07-11	4/22/2019	4/23/2019	4/26/2019	4/29/2019	2.01			2.01	10/14/2010	10/14/2015	22202
D13023	7/15/2007	2019-03-07	2017-07-11	2017-07-11	6/29/2019	2019-02-07	2019-06-07	2019-09-07	2.01			2.01	7/15/2012	7/15/2017	22841
D13026	8/25/2010	2018-03-10	2017-07-11	2017-07-11	9/29/2018	2018-04-10	2018-06-10	2018-09-10	1.99		1.99		8/25/2015	8/25/2020	23978
D13028	7/27/2015	1/17/2019	2017-07-11	2017-07-11	1/15/2019	1/16/2019	1/19/2019	1/22/2019	1.99	1.99			7/27/2020	7/27/2025	25775
D13030	9/20/2010	2018-11-10	2017-08-11	2017-08-11	2018-07-10	2018-11-10	2018-11-10	10/14/2018	2.01		2.01		9/20/2015	9/20/2020	24004
D13039	11/25/2012	2019-05-07	2017-09-11	2017-09-11	2019-01-07	2019-04-07	2019-10-07	7/13/2019	1.99		1.99		11/25/2017	11/25/2022	24800
D13051	2009-03-09	9/14/2018	2017-10-11	2017-10-11	2018-11-09	9/14/2018	9/14/2018	9/17/2018	2.01		1.76	0.25	2014-03-09	2019-03-09	23622
D13052	12/26/2011	9/23/2019	2017-10-11	2017-10-11	9/21/2019	9/23/2019	9/25/2019	9/28/2019	2.01		2.01		12/26/2016	12/26/2021	24466
D13058	4/14/2014	2018-10-08	2017-10-11	2017-10-11	2018-05-08	2018-10-08	2018-11-08	8/14/2018	2.01	1.36	0.65		4/14/2019	4/14/2024	25306
D13069	10/17/2012	8/14/2018	11/13/2017	11/13/2017	2018-11-08	8/13/2018	8/13/2018	8/16/2018	2.01		2.01		10/17/2017	10/17/2022	24761
D13071	2013-02-07	2019-01-08	11/13/2017	11/13/2017	7/29/2019	2019-01-08	2019-03-08	2019-06-08	2.01	0.57	1.44		2018-02-07	2023-02-07	25020
D13075	7/14/2011	2018-12-09	11/14/2017	11/14/2017	2018-08-09	2018-11-09	9/13/2018	9/16/2018	2.01		2.01		7/14/2016	7/14/2021	24301
D13078	2/28/2006	8/13/2019	11/14/2017	11/14/2017	2019-10-08	8/13/2019	8/13/2019	8/16/2019	2.01			2.01	2/28/2011	2/28/2016	22339
D13080	2013-12-01	2019-10-10	11/14/2017	11/14/2017	2019-07-10	2019-09-10	2019-10-10	10/13/2019	2.02	0.1	1.92		2018-12-01	2023-12-01	24848
D13081	2016-10-12	2019-10-10	11/14/2017	11/14/2017	2019-06-10	2019-09-10	2019-11-10	10/14/2019	2.01	2.01			2021-10-12	2026-10-12	26276
D13091	9/30/2015	2019-03-08	11/16/2017	11/16/2017	7/30/2019	2019-01-08	2019-03-08	2019-06-08	2.01	2.01			9/30/2020	9/30/2025	25840
D13097	2012-03-08	10/29/2018	11/16/2017	11/16/2017	10/25/2018	10/29/2018	2018-01-11	2018-04-11	2.01		2.01		2017-03-08	2022-03-08	24686
D13108	1/20/2011	2019-06-08	11/20/2017	11/20/2017	2019-04-08	2019-05-08	2019-06-08	2019-09-08	2.01		2.01		1/20/2016	1/20/2021	24126
D13109	2014-06-01	10/16/2019	11/20/2017	11/20/2017	10/13/2019	10/14/2019	10/16/2019	10/19/2019	2.01	1.07	0.94		2019-06-01	2024-06-01	25208
D13114	2015-12-03	3/25/2019	11/20/2017	11/20/2017	3/21/2019	3/25/2019	3/25/2019	3/28/2019	2.01	2.01			2020-12-03	2025-12-03	25638
D13121	4/18/2007	7/23/2018	11/21/2017	11/21/2017	7/19/2018	7/21/2018	7/26/2018	7/29/2018	2.01			2.01	4/18/2012	4/18/2017	22753
D13139	2008-07-07	2018-09-08	11/22/2017	11/22/2017	2018-06-08	2018-08-08	2018-09-08	2018-12-08	2.02		0.56	1.46	2013-07-07	2018-07-07	23198
D13140	1/17/2010	2018-10-10	11/22/2017	11/22/2017	2018-07-10	2018-10-10	2018-10-10	10/13/2018	2.01		2.01		1/17/2015	1/17/2020	23758
D13142	9/19/2006	2/23/2019	11/23/2017	11/23/2017	2/19/2019	2/21/2019	2/23/2019	2/26/2019	2.01			2.01	9/19/2011	9/19/2016	22542
D13143	6/24/2013	10/17/2019	11/23/2017	11/23/2017	2019-12-10	10/17/2019	10/16/2019	10/19/2019	2.01	0.52	1.49		6/24/2018	6/24/2023	25012
D13144	4/14/2016	5/13/2019	11/23/2017	11/23/2017	2019-07-05	2019-08-05	2019-11-05	5/14/2019	2.01	2.01			4/14/2021	4/14/2026	26036
D13150	11/22/2008	7/25/2019	11/23/2017	11/23/2017	7/22/2019	7/25/2019	7/25/2019	7/28/2019	2.01		0.94	1.07	11/22/2013	11/22/2018	23336
D13161	9/22/2013	2018-11-07	11/28/2017	11/28/2017	2018-08-07	2018-09-07	7/14/2018	7/17/2018	2.01	0.75	1.26		9/22/2018	9/22/2023	25102
D13163	2011-06-02	11/24/2018	11/28/2017	11/28/2017	11/21/2018	11/24/2018	11/25/2018	11/28/2018	2.01		2.01		2016-06-02	2021-06-02	24143
D13187	2013-02-12	2019-09-07	11/30/2017	11/30/2017	2019-06-07	2019-08-07	2019-09-07	2019-12-07	2.01	0.94	1.07		2018-02-12	2023-02-12	25173
D13188	1/28/2007	2019-02-05	11/30/2017	11/30/2017	4/29/2019	2019-02-05	2019-05-05	2019-08-05	2.01			2.01	1/28/2012	1/28/2017	22673
D13190	2011-10-04	2/23/2019	11/30/2017	11/30/2017	2/20/2019	2/21/2019	2/24/2019	2/27/2019	2.01		2.01		2016-10-04	2021-10-04	24206
D13191	2014-03-06	2019-01-02	11/30/2017	11/30/2017	1/29/2019	1/30/2019	2019-01-02	2019-04-02	2.01	1.44	0.57		2019-03-06	2024-03-06	25356
D13195	8/25/2014	12/18/2018	2017-01-12	2017-01-12	2018-12-12	12/14/2018	12/17/2018	12/20/2018	2.01	1.67	0.34		8/25/2019	8/25/2024	25439
D13196	4/22/2014	2019-01-04	2017-01-12	2017-01-12	3/28/2019	3/29/2019	2019-01-04	2019-04-04	2.01	1.32	0.69		4/22/2019	4/22/2024	25314
D13203	9/14/2013	12/14/2018	2017-01-12	2017-01-12	2018-11-12	2018-12-12	12/15/2018	12/18/2018	2.01	0.73	1.28		9/14/2018	9/14/2023	25094
D13207	4/18/2015	1/29/2019	2017-04-12	2017-04-12	1/26/2019	1/28/2019	2019-01-02	2019-04-02	1.97	1.97			4/18/2020	4/18/2025	25675
D13218	12/13/2007	7/30/2019	2017-05-12	2017-05-12	7/27/2019	7/30/2019	2019-03-08	2019-06-08	2.01			2.01	12/13/2012	12/13/2017	22992
D13220	7/25/2011	10/15/2018	2017-05-12	2017-05-12	2018-11-10	10/13/2018	10/15/2018	10/18/2018	2.01		2.01		7/25/2016	7/25/2021	24312
D13230	2005-05-10	2019-07-01	2017-06-12	2017-06-12	12/28/2018	2019-02-01	2019-07-01	2019-10-01	2.01			2.01	2010-05-10	2015-05-10	22193
D13240	7/17/2008	2018-04-10	2017-07-12	2017-07-12	2018-01-10	2018-03-10	2018-04-10	2018-07-10	2.02		0.56	1.46	7/17/2013	7/17/2018	23208
D13248	2004-06-09	7/17/2019	2017-07-12	2017-07-12	7/13/2019	7/15/2019	7/16/2019	7/19/2019	1.67			1.67	2009-06-09	2014-06-09	21798
D13249	10/24/2007	6/15/2019	2017-07-12	2017-07-12	2019-12-06	6/13/2019	6/15/2019	6/18/2019	1.94			1.94	10/24/2012	10/24/2017	22942
D13251	2/24/2013	8/29/2019	2017-07-12	2017-07-12	8/25/2019	8/26/2019	8/28/2019	8/31/2019	1.99	0.15	1.84		2/24/2018	2/24/2023	24891
D13258	2009-12-08	2/22/2019	2017-08-12	2017-08-12	2/17/2019	2/22/2019	2/22/2019	2/25/2019	2.01		1.61	0.4	2014-12-08	2019-12-08	23600
D13259	1/26/2015	4/28/2018	2017-08-12	2017-08-12	4/25/2018	4/27/2018	4/29/2018	2018-02-05	2.01	2.01			1/26/2020	1/26/2025	25593
D13266	2016-10-07	8/31/2019	2017-08-12	2017-08-12	8/29/2019	8/30/2019	8/31/2019	2019-03-09	1.9	1.9			2021-10-07	2026-10-07	26123
D13269	2011-09-02	9/18/2018	2017-08-12	2017-08-12	9/15/2018	9/18/2018	9/21/2018	9/24/2018	2.01		2.01		2016-09-02	2021-09-02	24146
D13270	2014-05-01	2019-08-08	2017-08-12	2017-08-12	2019-04-08	2019-06-08	2019-09-08	2019-12-08	2.02	1.02	1		2019-05-01	2024-05-01	25207
D13272	2013-04-04	2019-07-09	2017-11-12	2017-11-12	2019-04-09	2019-06-09	2019-07-09	2019-10-09	2.01	0.25	1.76		2018-04-04	2023-04-04	24931
D13276	2009-01-04	2019-01-01	2017-11-12	2017-11-12	12/27/2018	12/31/2018	2019-02-01	2019-05-01	2.02		1.25	0.77	2014-01-04	2019-01-04	23467
D13277	2011-12-10	2018-04-09	2017-11-12	2017-11-12	8/30/2018	8/31/2018	2018-05-09	2018-08-09	2.01		2.01		2016-12-10	2021-12-10	24391
D13280	2004-10-09	2019-01-08	2017-12-12	2017-12-12	7/29/2019	7/30/2019	2019-01-08	2019-04-08	1.74			1.74	2009-10-09	2014-10-09	21802
D13282	10/18/2010	3/29/2019	2017-12-12	2017-12-12	3/26/2019	3/30/2019	3/28/2019	3/31/2019	2.01		2.01		10/18/2015	10/18/2020	24032
D13283	9/15/2012	7/31/2019	2017-12-12	2017-12-12	7/29/2019	7/30/2019	2019-03-08	2019-06-08	2.01		2.01		9/15/2017	9/15/2022	24729
D13286	7/14/2015	2019-09-10	2017-12-12	2017-12-12	2019-06-10	2019-09-10	10/16/2019	10/19/2019	2.01	2.01			7/14/2020	7/14/2025	25762
D13290	3/30/2009	8/24/2019	2017-12-12	2017-12-12	8/17/2019	8/23/2019	8/23/2019	8/26/2019	2.02		1.25	0.77	3/30/2014	3/30/2019	23465
D13300	12/24/2014	2019-10-01	12/14/2017	12/14/2017	2019-08-01	2019-09-01	2019-11-01	1/14/2019	1.98	1.94	0.04		12/24/2019	12/24/2024	25560
D13301	2012-07-11	2019-07-01	12/14/2017	12/14/2017	2019-03-01	2019-04-01	2019-07-01	2019-10-01	1.97		1.97		2017-07-11	2022-07-11	24782
D13307	2007-02-12	2018-01-08	12/15/2017	12/15/2017	7/25/2018	7/27/2018	2018-01-08	2018-04-08	2.01			2.01	2012-02-12	2017-02-12	22981
D13308	2014-05-06	2019-03-08	12/15/2017	12/15/2017	7/27/2019	2019-02-08	2019-02-08	2019-05-08	2.01	1.42	0.59		2019-05-06	2024-05-06	25358
D13318	2008-11-11	2018-10-09	12/18/2017	12/18/2017	2018-06-09	2018-10-09	2018-09-09	2018-12-09	2.01		0.84	1.17	2013-11-11	2018-11-11	23325
D13320	2008-04-04	3/25/2019	12/18/2017	12/18/2017	3/22/2019	3/25/2019	3/24/2019	3/27/2019	2.01		0.23	1.78	2013-04-04	2018-04-04	23104
D13321	4/13/2010	2018-06-12	12/18/2017	12/18/2017	2018-03-12	2018-04-12	2018-05-12	2018-08-12	2.01		2.01		4/13/2015	4/13/2020	23844
D13322	2017-04-04	1/29/2019	12/18/2017	12/18/2017	1/27/2019	1/28/2019	1/27/2019	1/30/2019	2.01	2.01			2022-04-04	2027-04-04	26392
D13326	2009-10-03	7/26/2019	12/19/2017	12/19/2017	7/23/2019	7/24/2019	7/26/2019	7/29/2019	2.01		1.17	0.84	2014-10-03	2019-10-03	23445
D13338	10/30/2010	2018-05-11	12/20/2017	12/20/2017	2018-02-11	2018-03-11	2018-05-11	2018-08-11	2.01		2.01		10/30/2015	10/30/2020	24044
D13371	11/13/2011	9/13/2018	12/26/2017	12/26/2017	2018-10-09	2018-11-09	9/13/2018	9/16/2018	2.01		2.01		11/13/2016	11/13/2021	24423
D13395	3/23/2011	8/22/2019	12/28/2017	12/28/2017	8/18/2019	8/22/2019	8/21/2019	8/24/2019	2.01		2.01		3/23/2016	3/23/2021	24188
D13403	2010-10-01	2019-01-08	12/28/2017	12/28/2017	7/29/2019	7/30/2019	2019-01-08	2019-04-08	1.99		1.95	0.04	2015-10-01	2020-10-01	23751
D13405	12/15/2008	9/27/2019	12/28/2017	12/28/2017	9/25/2019	9/28/2019	9/27/2019	9/30/2019	2.01		0.9	1.11	12/15/2013	12/15/2018	23359
D13407	12/13/2015	8/16/2018	2018-04-01	2018-04-01	8/13/2018	8/17/2018	8/16/2018	8/19/2018	2.01	2.01			12/13/2020	12/13/2025	25914
D13408	2010-01-04	2019-10-01	2018-04-01	2018-04-01	2019-06-01	2019-09-01	2019-11-01	1/14/2019	2.01		2.01		2015-01-04	2020-01-04	23832
D13416	2010-08-01	8/17/2019	2018-04-01	2018-04-01	8/14/2019	8/16/2019	8/19/2019	8/22/2019	2.01		1.95	0.06	2015-08-01	2020-08-01	23749
D13417	2011-04-06	9/19/2019	2018-04-01	2018-04-01	9/16/2019	9/17/2019	9/19/2019	9/22/2019	2.01		2.01		2016-04-06	2021-04-06	24261
D13422	2009-05-07	2019-12-02	2018-05-01	2018-05-01	2019-09-02	2019-11-02	2019-12-02	2/15/2019	2.01		1.44	0.57	2014-05-07	2019-05-07	23562
D13426	8/23/2008	2/18/2019	2018-05-01	2018-05-01	2/15/2019	2/16/2019	2/17/2019	2/20/2019	2.01		0.57	1.44	8/23/2013	8/23/2018	23245
D13428	10/20/2009	7/20/2019	2018-05-01	2018-05-01	7/17/2019	7/19/2019	7/21/2019	7/24/2019	2.01		1.72	0.29	10/20/2014	10/20/2019	23669
D13430	7/23/2010	7/20/2019	2018-05-01	2018-05-01	7/17/2019	7/19/2019	7/20/2019	7/23/2019	2.01		2.01		7/23/2015	7/23/2020	23945
D13434	2/27/2008	4/26/2018	2018-08-01	2018-08-01	4/20/2018	4/23/2018	2018-02-05	2018-05-05	2.02		0.08	1.94	2/27/2013	2/27/2018	23068
D13435	11/14/2009	9/26/2018	2018-08-01	2018-08-01	9/23/2018	9/24/2018	9/25/2018	9/28/2018	2.01		1.78	0.23	11/14/2014	11/14/2019	23694
D13439	2009-03-10	10/15/2019	2018-08-01	2018-08-01	2019-12-10	10/14/2019	10/15/2019	10/18/2019	2.01		1.67	0.34	2014-03-10	2019-03-10	23652
D13448	6/27/2014	4/18/2019	2018-09-01	2018-09-01	4/14/2019	4/15/2019	4/18/2019	4/21/2019	2.01	1.4	0.61		6/27/2019	6/27/2024	25380
D13449	2009-01-03	2019-11-04	2018-09-01	2018-09-01	2019-08-04	2019-09-04	2019-10-04	4/13/2019	2.01		1.07	0.94	2014-01-03	2019-01-03	23436
D13451	3/22/2005	7/25/2018	2018-09-01	2018-09-01	7/17/2018	7/24/2018	7/24/2018	7/27/2018	2.01			2.01	3/22/2010	3/22/2015	21996
D13453	6/25/2008	7/30/2018	2018-09-01	2018-09-01	7/26/2018	7/27/2018	7/31/2018	2018-03-08	2.01		0.4	1.61	6/25/2013	6/25/2018	23186
D13456	2013-02-02	8/28/2018	2018-10-01	2018-10-01	8/26/2018	8/28/2018	8/28/2018	8/31/2018	2.01		2.01		2018-02-02	2023-02-02	24869
D13457	2014-06-03	8/28/2018	2018-10-01	2018-10-01	8/26/2018	8/28/2018	8/28/2018	8/31/2018	2.01	1.09	0.92		2019-06-03	2024-06-03	25267
D13464	2/18/2011	7/18/2019	2018-10-01	2018-10-01	7/15/2019	7/17/2019	7/17/2019	7/20/2019	2.01		2.01		2/18/2016	2/18/2021	24155
D13466	2008-01-02	1/28/2019	2018-10-01	2018-10-01	1/25/2019	1/28/2019	1/28/2019	1/31/2019	2.01			2.01	2013-01-02	2018-01-02	23042
D13472	2006-11-10	2018-11-09	2018-11-01	2018-11-01	2018-08-09	2018-10-09	2018-10-09	9/13/2018	2.01			2.01	2011-11-10	2016-11-10	22564
D13474	2013-04-08	2018-07-04	2018-11-01	2018-11-01	2018-01-04	2018-05-04	2018-12-04	4/15/2018	1.63	0.5	1.13		2018-04-08	2023-04-08	25053
D13484	4/17/2017	3/25/2019	2018-12-01	2018-12-01	3/20/2019	3/22/2019	3/25/2019	3/28/2019	2.01	2.01			4/17/2022	4/17/2027	26405
D13487	8/25/2009	8/13/2018	2018-12-01	2018-12-01	2018-10-08	2018-11-08	8/18/2018	8/21/2018	2.01		1.55	0.46	8/25/2014	8/25/2019	23613
D13497	2012-10-07	2019-05-01	2018-12-01	2018-12-01	12/30/2018	2019-04-01	2019-04-01	2019-07-01	1.21		1.21		2017-10-07	2022-10-07	24662
D13500	1/26/2014	2018-05-04	1/15/2018	1/15/2018	2018-01-04	2018-03-04	2018-03-04	2018-06-04	2.01	0.98	1.03		1/26/2019	1/26/2024	25228
D13501	10/29/2006	7/24/2019	1/15/2018	1/15/2018	7/19/2019	7/22/2019	7/29/2019	2019-01-08	2.01			2.01	10/29/2011	10/29/2016	22582
D13505	2016-01-02	8/29/2018	1/15/2018	1/15/2018	8/27/2018	8/29/2018	8/30/2018	2018-02-09	2.01	2.01			2021-01-02	2026-01-02	25964
D13512	2/28/2016	2019-04-10	1/19/2018	1/19/2018	2019-01-10	2019-04-10	2019-03-10	2019-06-10	1.99	1.99			2/28/2021	2/28/2026	25991
D13516	2/20/2016	10/29/2018	1/19/2018	1/19/2018	10/25/2018	10/26/2018	10/30/2018	2018-02-11	2.01	2.01			2/20/2021	2/20/2026	25983
D13519	6/17/2011	2019-01-02	1/19/2018	1/19/2018	1/29/2019	2019-01-02	2019-02-02	2019-05-02	2.01		2.01		6/17/2016	6/17/2021	24274
D13528	2008-07-01	12/28/2018	1/22/2018	1/22/2018	12/27/2018	12/28/2018	12/29/2018	2019-01-01	2.01			2.01	2013-07-01	2018-07-01	23017
D13530	10/26/2011	10/16/2018	1/22/2018	1/22/2018	10/13/2018	10/15/2018	10/16/2018	10/19/2018	2.01		2.01		10/26/2016	10/26/2021	24405
D13532	5/20/2014	8/30/2018	1/22/2018	1/22/2018	8/27/2018	8/31/2018	8/31/2018	2018-03-09	2.01	1.26	0.75		5/20/2019	5/20/2024	25342
D13534	2015-12-10	5/24/2018	1/22/2018	1/22/2018	5/20/2018	5/21/2018	5/26/2018	5/29/2018	0.36	0.36			2020-12-10	2025-12-10	25852
D13547	2010-12-04	9/15/2018	1/25/2018	1/25/2018	2018-12-09	9/13/2018	9/14/2018	9/17/2018	2.01		2.01		2015-12-04	2020-12-04	23843
D14006	10/25/2004	2/19/2019	10/26/2017	10/26/2017	2/17/2019	2/20/2019	2/19/2019	2/22/2019	1.99			1.99	10/25/2009	10/25/2014	21847
D14011	2017-02-01	2018-08-08	2017-06-11	2017-06-11	2018-05-08	2018-06-08	2018-11-08	8/14/2018	2.01	2.01			2022-02-01	2027-02-01	26299
D14013	2015-11-01	9/29/2018	2017-06-11	2017-06-11	9/27/2018	9/28/2018	2018-03-10	2018-06-10	2.01	2.01			2020-11-01	2025-11-01	25578
D14018	3/19/2015	8/14/2019	2017-08-11	2017-08-11	2019-11-08	8/13/2019	8/13/2019	8/16/2019	2.01	2.01			3/19/2020	3/19/2025	25645
D14019	3/18/2017	8/14/2019	2017-08-11	2017-08-11	2019-11-08	8/13/2019	8/13/2019	8/16/2019	2.01	2.01			3/18/2022	3/18/2027	26375
D14021	2016-07-10	2019-04-07	2017-08-11	2017-08-11	6/30/2019	2019-03-07	2019-06-07	2019-09-07	2.01	2.01			2021-07-10	2026-07-10	26212
D14027	5/14/2011	7/26/2019	2017-09-11	2017-09-11	7/21/2019	7/25/2019	7/25/2019	7/28/2019	2.01		2.01		5/14/2016	5/14/2021	24240
D17001	12/13/2009	2019-06-04	10/26/2017	10/26/2017	2019-03-04	2019-04-04	2019-06-04	2019-09-04	2.03		2.03		12/13/2014	12/13/2019	23723
D17002	2012-12-06	2019-11-04	10/26/2017	10/26/2017	2019-08-04	2019-09-04	2019-11-04	4/14/2019	2.03		2.03		2017-12-06	2022-12-06	24634
D17015	11/27/2008	9/26/2018	11/27/2017	11/27/2017	9/24/2018	9/26/2018	2018-01-10	2018-04-10	2.01		0.94	1.07	11/27/2013	11/27/2018	23341
D17030	2014-12-02	2019-01-06	11/28/2017	11/28/2017	5/27/2019	5/29/2019	2019-01-06	2019-04-06	2.01	1.15	0.86		2019-12-02	2024-12-02	25245
D17032	2015-04-01	11/14/2018	11/29/2017	11/29/2017	2018-11-11	11/14/2018	11/15/2018	11/18/2018	2.01	2.01			2020-04-01	2025-04-01	25571
D17035	8/22/2010	8/31/2018	11/29/2017	11/29/2017	8/28/2018	8/29/2018	8/31/2018	2018-03-09	2.01		2.01		8/22/2015	8/22/2020	23975
D17039	10/18/2008	6/15/2019	11/29/2017	11/29/2017	2019-10-06	2019-12-06	6/17/2019	6/20/2019	2.01		0.82	1.19	10/18/2013	10/18/2018	23301
D17041	2012-12-10	2/28/2019	11/29/2017	11/29/2017	2/24/2019	2/25/2019	2019-02-03	2019-05-03	2.01		2.01		2017-12-10	2022-12-10	24756
D17045	2006-04-06	10/22/2018	11/30/2017	11/30/2017	10/17/2018	10/18/2018	10/22/2018	10/25/2018	2.01			2.01	2011-04-06	2016-04-06	22435
D17049	2012-06-08	12/14/2018	11/30/2017	11/30/2017	2018-11-12	2018-12-12	12/15/2018	12/18/2018	2.01		2.01		2017-06-08	2022-06-08	24689
D17053	10/30/2004	9/15/2018	2017-01-12	2017-01-12	2018-12-09	9/14/2018	9/15/2018	9/18/2018	1.9			1.9	10/30/2009	10/30/2014	21852
D17064	7/17/2008	11/24/2018	2017-01-12	2017-01-12	11/20/2018	11/23/2018	11/23/2018	11/26/2018	2.01		0.57	1.44	7/17/2013	7/17/2018	23208
D17074	2/15/2012	2019-08-08	2017-04-12	2017-04-12	2019-05-08	2019-08-08	2019-08-08	2019-11-08	2.01		2.01		2/15/2017	2/15/2022	24517
D17076	10/27/2012	4/18/2019	2017-05-12	2017-05-12	4/16/2019	4/18/2019	4/18/2019	4/21/2019	2.01		2.01		10/27/2017	10/27/2022	24771
D17077	2011-01-01	2019-07-10	2017-05-12	2017-05-12	2019-04-10	2019-05-10	2019-09-10	2019-12-10	2.01		2.01		2016-01-01	2021-01-01	24107
D17078	5/19/2009	12/26/2018	2017-05-12	2017-05-12	12/23/2018	12/24/2018	12/27/2018	12/30/2018	2.01		1.4	0.61	5/19/2014	5/19/2019	23515
D17081	2010-08-07	5/28/2019	2017-05-12	2017-05-12	5/22/2019	5/28/2019	5/28/2019	5/31/2019	2.01		2.01		2015-08-07	2020-08-07	23930
D17093	8/31/2009	2019-06-09	2017-06-12	2017-06-12	8/31/2019	2019-06-09	2019-06-09	2019-09-09	2.01		1.67	0.34	8/31/2014	8/31/2019	23619
D17106	2009-01-12	5/17/2019	2017-07-12	2017-07-12	5/14/2019	5/16/2019	5/17/2019	5/20/2019	2.02		1.92	0.1	2014-01-12	2019-01-12	23711
D17107	2014-03-04	5/17/2019	2017-07-12	2017-07-12	5/14/2019	5/16/2019	5/20/2019	5/23/2019	2.01	1.26	0.75		2019-03-04	2024-03-04	25295
D17125	4/30/2013	2019-04-02	2017-08-12	2017-08-12	1/31/2019	2019-01-02	2019-06-02	2019-09-02	2.02	0.33	1.69		4/30/2018	4/30/2023	24957
D17130	10/13/2012	2/20/2019	2017-11-12	2017-11-12	2/15/2019	2/16/2019	2/20/2019	2/23/2019	2.01		2.01		10/13/2017	10/13/2022	24757
D17131	2016-03-09	2018-04-10	2017-11-12	2017-11-12	2018-02-10	2018-04-10	2018-04-10	2018-07-10	2.01	2.01			2021-03-09	2026-03-09	26178
D17133	10/30/2010	4/24/2018	2017-11-12	2017-11-12	4/21/2018	4/23/2018	4/24/2018	4/27/2018	2.01		2.01		10/30/2015	10/30/2020	24044
D17139	6/29/2012	2018-06-10	2017-11-12	2017-11-12	2018-04-10	2018-06-10	2018-07-10	2018-10-10	1.99		1.99		6/29/2017	6/29/2022	24651
D17148	10/22/2009	8/13/2019	2017-12-12	2017-12-12	2019-10-08	8/13/2019	8/13/2019	8/16/2019	1.99		1.78	0.21	10/22/2014	10/22/2019	23671
D17150	2014-05-05	8/13/2019	2017-12-12	2017-12-12	2019-11-08	8/13/2019	8/17/2019	8/20/2019	1.97	1.3	0.67		2019-05-05	2024-05-05	25327
D17164	2007-04-04	2019-05-02	12/13/2017	12/13/2017	2019-03-02	2019-05-02	2019-05-02	2019-08-02	2.01			2.01	2012-04-04	2017-04-04	22739
D17167	2014-07-01	2018-05-11	12/13/2017	12/13/2017	2018-02-11	2018-05-11	2018-05-11	2018-08-11	2.02	1.02	1		2019-07-01	2024-07-01	25209
D17168	2012-10-01	4/30/2019	12/13/2017	12/13/2017	4/24/2019	2019-01-05	2019-11-05	5/14/2019	2.01		2.01		2017-10-01	2022-10-01	24481
D17184	2/23/2006	2019-03-08	12/14/2017	12/14/2017	7/31/2019	2019-01-08	2019-02-08	2019-05-08	1.99			1.99	2/23/2011	2/23/2016	22334
D17190	8/24/2011	10/27/2018	12/15/2017	12/15/2017	10/24/2018	10/26/2018	10/27/2018	10/30/2018	2.01		2.01		8/24/2016	8/24/2021	24342
D17192	2006-06-06	8/17/2019	12/15/2017	12/15/2017	2019-12-08	8/16/2019	8/19/2019	8/22/2019	2.01			2.01	2011-06-06	2016-06-06	22437
D17201	2008-06-01	8/20/2018	12/18/2017	12/18/2017	8/17/2018	8/20/2018	8/21/2018	8/24/2018	2.01			2.01	2013-06-01	2018-06-01	23016
D17213	3/16/2013	2018-08-12	12/19/2017	12/19/2017	2018-05-12	2018-06-12	2018-08-12	2018-11-12	2.01	0.17	1.84		3/16/2018	3/16/2023	24912
D17216	2011-05-04	2018-04-08	12/20/2017	12/20/2017	7/31/2018	2018-01-08	2018-04-08	2018-07-08	2.01		2.01		2016-05-04	2021-05-04	24201
D17217	6/15/2017	3/25/2019	12/20/2017	12/20/2017	3/22/2019	3/25/2019	3/27/2019	3/30/2019	2.03	2.03			6/15/2022	6/15/2027	26464
D17225	7/28/2016	8/31/2019	12/20/2017	12/20/2017	8/28/2019	8/29/2019	8/31/2019	2019-03-09	2.01	2.01			7/28/2021	7/28/2026	26141
D17226	2015-06-08	7/16/2018	12/20/2017	12/20/2017	2018-12-07	7/17/2018	7/16/2018	7/19/2018	2.01	2.01			2020-06-08	2025-06-08	25785
D17233	3/23/2010	1/17/2019	12/21/2017	12/21/2017	1/14/2019	1/17/2019	1/17/2019	1/20/2019	2.01		2.01		3/23/2015	3/23/2020	23823
D17239	2010-01-01	2018-11-10	12/21/2017	12/21/2017	2018-08-10	2018-11-10	2018-10-10	10/13/2018	2.01		1.97	0.04	2015-01-01	2020-01-01	23742
D17242	2014-03-05	2019-01-02	12/22/2017	12/22/2017	1/26/2019	2019-01-02	1/31/2019	2019-03-02	2.01	1.3	0.71		2019-03-05	2024-03-05	25325
D17243	2008-01-10	12/15/2018	12/22/2017	12/22/2017	2018-11-12	2018-12-12	12/13/2018	12/16/2018	1.99		0.71	1.28	2013-01-10	2018-01-10	23284
D17247	5/26/2016	7/22/2019	12/22/2017	12/22/2017	7/18/2019	7/19/2019	7/22/2019	7/25/2019	1.99	1.99			5/26/2021	5/26/2026	26078
D17249	7/27/2015	8/21/2019	12/22/2017	12/22/2017	8/18/2019	8/22/2019	8/21/2019	8/24/2019	2.01	2.01			7/27/2020	7/27/2025	25775
D17250	2014-05-07	6/24/2019	12/22/2017	12/22/2017	6/21/2019	6/22/2019	6/23/2019	6/26/2019	2.02	1.48	0.54		2019-05-07	2024-05-07	25388
D17252	2011-08-11	8/27/2019	12/22/2017	12/22/2017	8/24/2019	8/27/2019	8/27/2019	8/30/2019	2.01		2.01		2016-08-11	2021-08-11	24418
D17257	10/17/2007	2019-05-08	12/26/2017	12/26/2017	2019-02-08	2019-03-08	2019-04-08	2019-07-08	2.01			2.01	10/17/2012	10/17/2017	22935
D17259	5/15/2011	7/23/2019	12/26/2017	12/26/2017	7/19/2019	7/23/2019	7/22/2019	7/25/2019	2.01		2.01		5/15/2016	5/15/2021	24241
D17260	10/13/2010	7/26/2019	12/26/2017	12/26/2017	7/23/2019	7/24/2019	7/26/2019	7/29/2019	2.01		2.01		10/13/2015	10/13/2020	24027
D17263	9/17/2007	2019-01-10	12/26/2017	12/26/2017	9/28/2019	2019-01-10	9/30/2019	2019-03-10	2.01			2.01	9/17/2012	9/17/2017	22905
D17279	9/17/2005	7/13/2019	12/27/2017	12/27/2017	2019-07-07	2019-10-07	7/13/2019	7/16/2019	2.01			2.01	9/17/2010	9/17/2015	22175
D17281	4/17/2015	4/20/2019	12/27/2017	12/27/2017	4/17/2019	4/18/2019	4/21/2019	4/24/2019	2.01	2.01			4/17/2020	4/17/2025	25674
D17288	2013-07-09	2019-01-03	12/28/2017	12/28/2017	2/27/2019	2/28/2019	2019-04-03	2019-07-03	2.01	0.63	1.38		2018-07-09	2023-07-09	25087
D17293	4/29/2016	2019-05-08	12/29/2017	12/29/2017	2019-01-08	2019-02-08	2019-07-08	2019-10-08	2.01	2.01			4/29/2021	4/29/2026	26051
D17298	1/13/2014	10/22/2018	12/29/2017	12/29/2017	10/18/2018	10/20/2018	10/20/2018	10/23/2018	2.01	0.98	1.03		1/13/2019	1/13/2024	25215
D17303	4/28/2014	1/31/2019	12/29/2017	12/29/2017	1/27/2019	1/31/2019	1/28/2019	1/31/2019	2.01	1.26	0.75		4/28/2019	4/28/2024	25320
D17304	9/26/2015	1/31/2019	12/29/2017	12/29/2017	1/27/2019	1/31/2019	1/31/2019	2019-03-02	2.01	2.01			9/26/2020	9/26/2025	25836
D17305	1/29/2007	8/13/2019	12/29/2017	12/29/2017	2019-08-08	2019-09-08	8/14/2019	8/17/2019	2.01			2.01	1/29/2012	1/29/2017	22674
D17307	3/18/2015	1/31/2019	12/29/2017	12/29/2017	1/27/2019	1/31/2019	1/30/2019	2019-02-02	2.01	2.01			3/18/2020	3/18/2025	25644
D17309	2010-01-12	11/14/2018	2018-02-01	2018-02-01	2018-10-11	11/13/2018	11/13/2018	11/16/2018	2.01		2.01		2015-01-12	2020-01-12	24076
D17325	7/18/2016	2018-11-10	2018-03-01	2018-03-01	2018-08-10	2018-10-10	2018-10-10	10/13/2018	2.01	2.01			7/18/2021	7/18/2026	26131
D17327	6/13/2016	8/22/2019	2018-03-01	2018-03-01	8/19/2019	8/21/2019	8/21/2019	8/24/2019	1.99	1.99			6/13/2021	6/13/2026	26096
D17331	8/26/2010	8/21/2019	2018-03-01	2018-03-01	8/16/2019	8/21/2019	8/21/2019	8/24/2019	2.01		2.01		8/26/2015	8/26/2020	23979
D17332	2006-01-11	2018-09-08	2018-03-01	2018-03-01	2018-06-08	2018-08-08	2018-08-08	2018-11-08	2.01			2.01	2011-01-11	2016-01-11	22585
D17342	2011-08-12	2018-01-10	2018-04-01	2018-04-01	9/26/2018	9/27/2018	9/30/2018	2018-03-10	2.01		2.01		2016-08-12	2021-08-12	24448
D18011	4/14/2017	1/23/2019	2017-01-11	2017-01-11	1/19/2019	1/23/2019	1/22/2019	1/25/2019	2.01	2.01			4/14/2022	4/14/2027	26402
D18015	8/18/2005	1/17/2019	2017-01-11	2017-01-11	2019-12-01	1/16/2019	1/17/2019	1/20/2019	2.01			2.01	8/18/2010	8/18/2015	22145
D18016	2007-05-06	1/24/2019	2017-01-11	2017-01-11	1/18/2019	1/22/2019	1/23/2019	1/26/2019	2.01			2.01	2012-05-06	2017-05-06	22801
D18032	10/26/2008	2018-10-09	2017-07-11	2017-07-11	2018-07-09	2018-10-09	2018-11-09	9/14/2018	2.01		0.9	1.11	10/26/2013	10/26/2018	23309
D18041	2007-02-09	1/14/2019	2017-08-11	2017-08-11	2019-11-01	1/14/2019	1/14/2019	1/17/2019	2.01			2.01	2012-02-09	2017-02-09	22890
D19014	2010-01-01	2019-03-09	11/20/2017	11/20/2017	8/30/2019	8/31/2019	2019-03-09	2019-06-09	2.01		2.01		2015-01-01	2020-01-01	23742
D19015	9/13/2007	8/23/2019	11/20/2017	11/20/2017	8/19/2019	8/20/2019	8/23/2019	8/26/2019	2.01			2.01	9/13/2012	9/13/2017	22901
D19016	2011-02-01	8/20/2018	11/20/2017	11/20/2017	8/16/2018	8/17/2018	8/20/2018	8/23/2018	2.01		2.01		2016-02-01	2021-02-01	24108
D19022	7/15/2011	10/24/2018	1/19/2018	1/19/2018	10/20/2018	10/24/2018	10/25/2018	10/28/2018	2.01		2.01		7/15/2016	7/15/2021	24302
D19023	4/27/2015	2018-08-11	1/19/2018	1/19/2018	2018-05-11	2018-09-11	2018-10-11	11/13/2018	2.01	2.01			4/27/2020	4/27/2025	25684
D20003	4/30/2015	8/29/2018	11/14/2017	11/14/2017	8/26/2018	8/28/2018	8/28/2018	8/31/2018	1.9	1.9			4/30/2020	4/30/2025	25687
D20026	4/15/2010	2018-09-10	11/20/2017	11/20/2017	2018-06-10	2018-08-10	2018-09-10	2018-12-10	2.01		2.01		4/15/2015	4/15/2020	23846
D20033	12/31/2011	2018-11-12	11/21/2017	11/21/2017	2018-06-12	2018-11-12	2018-10-12	12/13/2018	2.01		2.01		12/31/2016	12/31/2021	24471
D20034	2013-08-10	3/18/2019	11/21/2017	11/21/2017	3/15/2019	3/18/2019	3/18/2019	3/21/2019	2.01	0.82	1.19		2018-08-10	2023-08-10	25118
D20035	2/16/2015	1/29/2019	11/21/2017	11/21/2017	1/23/2019	1/29/2019	1/31/2019	2019-03-02	2.01	2.01			2/16/2020	2/16/2025	25614
D20042	7/27/2016	10/26/2018	11/21/2017	11/21/2017	10/17/2018	10/25/2018	10/25/2018	10/28/2018	2.01	2.01			7/27/2021	7/27/2026	26140
D20043	10/22/2013	8/16/2019	11/22/2017	11/22/2017	2019-10-08	8/16/2019	8/17/2019	8/20/2019	2.01	0.86	1.15		10/22/2018	10/22/2023	25132
D20047	2014-08-03	7/25/2018	11/22/2017	11/22/2017	7/19/2018	7/20/2018	7/27/2018	7/30/2018	2.02	1.23	0.79		2019-08-03	2024-08-03	25269
D20060	2014-02-01	7/30/2019	11/24/2017	11/24/2017	7/26/2019	7/27/2019	8/13/2019	8/16/2019	2.01	1.05	0.96		2019-02-01	2024-02-01	25204
D20061	2016-06-05	8/13/2019	11/24/2017	11/24/2017	2019-08-08	2019-09-08	8/16/2019	8/19/2019	2.01	2.01			2021-06-05	2026-06-05	26058
D20065	11/23/2011	1/28/2019	11/27/2017	11/27/2017	1/25/2019	1/28/2019	1/28/2019	1/31/2019	2.01		2.01		11/23/2016	11/23/2021	24433
D20067	4/19/2008	8/14/2019	11/27/2017	11/27/2017	2019-09-08	8/14/2019	8/16/2019	8/19/2019	2.02		0.33	1.69	4/19/2013	4/19/2018	23119
D20077	10/18/2008	2018-11-10	11/28/2017	11/28/2017	2018-08-10	2018-09-10	10/14/2018	10/17/2018	2.01		0.82	1.19	10/18/2013	10/18/2018	23301
D20079	2009-05-01	2018-06-11	11/28/2017	11/28/2017	2018-03-11	2018-06-11	2018-07-11	2018-10-11	2.01		1.05	0.96	2014-05-01	2019-05-01	23380
D20081	2015-03-07	9/18/2019	11/28/2017	11/28/2017	9/15/2019	9/17/2019	9/18/2019	9/21/2019	1.99	1.99			2020-03-07	2025-03-07	25751
D20083	6/15/2007	2019-07-10	11/29/2017	11/29/2017	9/29/2019	2019-03-10	2019-08-10	2019-11-10	2.01			2.01	6/15/2012	6/15/2017	22811
D20084	2/16/2012	8/17/2019	11/29/2017	11/29/2017	2019-08-08	8/16/2019	8/17/2019	8/20/2019	2.01		2.01		2/16/2017	2/16/2022	24518
D20085	5/17/2016	2018-11-10	11/29/2017	11/29/2017	2018-08-10	2018-10-10	10/15/2018	10/18/2018	2.01	2.01			5/17/2021	5/17/2026	26069
D20092	3/19/2006	4/19/2019	11/30/2017	11/30/2017	4/16/2019	4/18/2019	4/19/2019	4/22/2019	2.01			2.01	3/19/2011	3/19/2016	22358
D20093	2010-08-12	4/19/2019	11/30/2017	11/30/2017	4/16/2019	4/18/2019	4/19/2019	4/22/2019	2.01		2.01		2015-08-12	2020-08-12	24083
D20094	2007-05-02	2018-07-05	11/30/2017	11/30/2017	2018-01-05	2018-03-05	2018-07-05	2018-10-05	2.01			2.01	2012-05-02	2017-05-02	22681
D20099	2006-01-03	2019-05-04	2017-01-12	2017-01-12	2019-02-04	2019-05-04	4/14/2019	4/17/2019	2.01			2.01	2011-01-03	2016-01-03	22340
D20100	2009-09-04	5/18/2018	2017-01-12	2017-01-12	5/15/2018	5/17/2018	5/23/2018	5/26/2018	2.01		1.3	0.71	2014-09-04	2019-09-04	23475
D20108	2/28/2007	9/17/2019	2017-04-12	2017-04-12	9/14/2019	9/16/2019	9/17/2019	9/20/2019	2.01			2.01	2/28/2012	2/28/2017	22704
D20118	12/26/2016	2019-02-09	2017-05-12	2017-05-12	8/30/2019	2019-02-09	2019-03-09	2019-06-09	2.01	2.01			12/26/2021	12/26/2026	26292
D20121	2007-07-01	8/23/2018	2017-05-12	2017-05-12	8/19/2018	8/21/2018	8/22/2018	8/25/2018	2.01			2.01	2012-07-01	2017-07-01	22652
D20126	8/31/2006	2/15/2019	2017-08-12	2017-08-12	2019-12-02	2/15/2019	2/15/2019	2/18/2019	2.01			2.01	8/31/2011	8/31/2016	22523
D20130	9/27/2007	8/25/2018	2017-08-12	2017-08-12	8/24/2018	8/25/2018	8/24/2018	8/27/2018	2.01			2.01	9/27/2012	9/27/2017	22915
D20132	1/30/2008	8/19/2019	2017-08-12	2017-08-12	8/16/2019	8/19/2019	8/19/2019	8/22/2019	2.02		0.08	1.94	1/30/2013	1/30/2018	23040
D20133	2009-10-08	7/22/2019	2017-08-12	2017-08-12	7/20/2019	7/22/2019	7/22/2019	7/25/2019	2.01		1.61	0.4	2014-10-08	2019-10-08	23598
D20138	2013-01-09	2/15/2019	2017-08-12	2017-08-12	2019-11-02	2/15/2019	2/15/2019	2/18/2019	2.01	0.67	1.34		2018-01-09	2023-01-09	25081
D20150	5/13/2007	5/15/2019	2017-12-12	2017-12-12	2019-12-05	5/14/2019	5/14/2019	5/17/2019	2.01			2.01	5/13/2012	5/13/2017	22778
D20157	9/22/2016	2019-05-04	2017-12-12	2017-12-12	2019-02-04	2019-03-04	2019-05-04	2019-08-04	2.01	2.01			9/22/2021	9/22/2026	26197
D20171	2009-07-03	2018-08-09	12/15/2017	12/15/2017	2018-05-09	2018-07-09	2018-08-09	2018-11-09	2.01		1.17	0.84	2014-07-03	2019-07-03	23442
D20172	9/22/2010	2019-10-10	12/15/2017	12/15/2017	2019-04-10	2019-05-10	2019-10-10	10/13/2019	1.99		1.99		9/22/2015	9/22/2020	24006
D20181	3/19/2014	9/14/2018	12/18/2017	12/18/2017	2018-11-09	9/14/2018	9/14/2018	9/17/2018	2.01	1.19	0.82		3/19/2019	3/19/2024	25280
D20182	9/25/2007	4/15/2019	12/18/2017	12/18/2017	2019-12-04	4/16/2019	4/18/2019	4/21/2019	2.01			2.01	9/25/2012	9/25/2017	22913
D20184	2016-03-04	10/16/2018	12/18/2017	12/18/2017	10/13/2018	10/16/2018	10/16/2018	10/19/2018	2.01	2.01			2021-03-04	2026-03-04	26025
D20185	7/21/2011	2/20/2019	12/18/2017	12/18/2017	2/17/2019	2/18/2019	2/22/2019	2/25/2019	2.01		2.01		7/21/2016	7/21/2021	24308
D20186	5/18/2013	2/19/2019	12/18/2017	12/18/2017	2/14/2019	2/15/2019	2/19/2019	2/22/2019	2.01	0.34	1.67		5/18/2018	5/18/2023	24975
D20187	5/29/2007	2019-09-08	12/18/2017	12/18/2017	2019-05-08	2019-09-08	2019-09-08	2019-12-08	2.01			2.01	5/29/2012	5/29/2017	22794
D20192	2007-11-10	7/20/2018	12/19/2017	12/19/2017	7/18/2018	7/20/2018	7/23/2018	7/26/2018	2.01			2.01	2012-11-10	2017-11-10	22929
D20193	7/21/2011	1/28/2019	12/19/2017	12/19/2017	1/25/2019	1/28/2019	1/30/2019	2019-02-02	2.01		2.01		7/21/2016	7/21/2021	24308
D20194	9/15/2013	2019-07-08	12/19/2017	12/19/2017	2019-04-08	2019-07-08	2019-08-08	2019-11-08	2.01	0.67	1.34		9/15/2018	9/15/2023	25095
D20221	2008-03-07	2019-09-03	12/26/2017	12/26/2017	2019-06-03	2019-10-03	2019-09-03	2019-12-03	2.01		0.46	1.55	2013-03-07	2018-03-07	23194
D20222	11/14/2012	2019-12-07	12/26/2017	12/26/2017	2019-09-07	2019-10-07	7/13/2019	7/16/2019	2.01		2.01		11/14/2017	11/14/2022	24789
D20225	2007-04-05	10/17/2019	12/26/2017	12/26/2017	10/14/2019	10/15/2019	10/16/2019	10/19/2019	2.01			2.01	2012-04-05	2017-04-05	22769
D20229	3/24/2005	2019-04-06	12/26/2017	12/26/2017	2019-01-06	2019-04-06	2019-08-06	2019-11-06	2.01			2.01	3/24/2010	3/24/2015	21998
D20232	2008-01-03	2/18/2019	2018-05-01	2018-05-01	2/14/2019	2/15/2019	2/17/2019	2/20/2019	2.02		0.1	1.92	2013-01-03	2018-01-03	23070
D20233	11/29/2010	1/18/2019	2018-05-01	2018-05-01	1/15/2019	1/18/2019	1/17/2019	1/20/2019	2.01		2.01		11/29/2015	11/29/2020	24074
D20235	4/13/2011	2018-07-04	2018-05-01	2018-05-01	2018-03-04	2018-06-04	2018-06-04	2018-09-04	2.01		2.01		4/13/2016	4/13/2021	24209
D20238	2015-08-06	1/18/2019	2018-05-01	2018-05-01	1/15/2019	1/18/2019	1/21/2019	1/24/2019	2.01	2.01			2020-08-06	2025-08-06	25726
D20239	1/25/2015	7/22/2019	2018-05-01	2018-05-01	7/18/2019	7/19/2019	7/24/2019	7/27/2019	2.01	1.99	0.02		1/25/2020	1/25/2025	25592
D20267	2009-03-07	2019-07-02	2018-09-01	2018-09-01	2019-04-02	2019-05-02	2019-08-02	2019-11-02	1.96		1.42	0.54	2014-03-07	2019-03-07	23560
D20270	2/19/2011	2018-11-04	2018-10-01	2018-10-01	2018-07-04	2018-11-04	2018-11-04	4/14/2018	1.09		1.09		2/19/2016	2/19/2021	24156
D20275	4/25/2008	5/16/2019	2018-10-01	2018-10-01	5/14/2019	5/15/2019	5/18/2019	5/21/2019	2.01		0.23	1.78	4/25/2013	4/25/2018	23125
D20276	7/24/2009	8/28/2018	2018-10-01	2018-10-01	8/25/2018	8/28/2018	8/28/2018	8/31/2018	2.02		1.48	0.54	7/24/2014	7/24/2019	23581
D20277	7/25/2008	8/16/2019	2018-10-01	2018-10-01	2019-12-08	8/14/2019	8/19/2019	8/22/2019	2.01		0.48	1.53	7/25/2013	7/25/2018	23216
D20283	2015-08-11	4/21/2018	2018-10-01	2018-10-01	2018-10-04	2018-11-04	4/21/2018	4/24/2018	2.01	2.01			2020-08-11	2025-08-11	25879
D20285	2007-04-07	6/29/2019	1/15/2018	1/15/2018	6/27/2019	6/28/2019	6/28/2019	2019-01-07	2.01			2.01	2012-04-07	2017-04-07	22830
D20287	3/18/2010	2018-06-06	1/15/2018	1/15/2018	2018-04-06	2018-05-06	2018-07-06	2018-10-06	2.01		2.01		3/18/2015	3/18/2020	23818
D20288	9/25/2013	2018-03-11	1/15/2018	1/15/2018	10/31/2018	2018-01-11	2018-03-11	2018-06-11	2.01	0.63	1.38		9/25/2018	9/25/2023	25105
D20295	2006-01-02	12/18/2018	1/16/2018	1/16/2018	12/14/2018	12/18/2018	12/18/2018	12/21/2018	1.84			1.84	2011-01-02	2016-01-02	22312
D20301	2014-09-12	2019-04-01	1/19/2018	1/19/2018	2019-01-01	2019-03-01	2019-03-01	2019-06-01	2.01	1.82	0.19		2019-09-12	2024-09-12	25545
D21005	6/26/2008	2/23/2019	11/14/2017	11/14/2017	2/18/2019	2/19/2019	2/23/2019	2/26/2019	2.02		0.56	1.46	6/26/2013	6/26/2018	23187
D21006	10/30/2010	7/19/2018	11/14/2017	11/14/2017	7/16/2018	7/17/2018	7/20/2018	7/23/2018	2.01		2.01		10/30/2015	10/30/2020	24044
D21025	2013-01-01	2018-06-09	11/20/2017	11/20/2017	2018-03-09	2018-05-09	2018-06-09	2018-09-09	2.01	0.06	1.95		2018-01-01	2023-01-01	24837
D21030	7/15/2009	5/30/2018	11/20/2017	11/20/2017	5/27/2018	5/28/2018	5/30/2018	2018-02-06	2.01		1.59	0.42	7/15/2014	7/15/2019	23572
D21033	2016-04-04	5/18/2019	11/21/2017	11/21/2017	5/15/2019	5/17/2019	5/18/2019	5/21/2019	2.01	2.01			2021-04-04	2026-04-04	26026
D21036	2/23/2017	2019-11-02	11/21/2017	11/21/2017	2019-07-02	2019-08-02	2019-10-02	2/13/2019	2.01	2.01			2/23/2022	2/23/2027	26351
D21037	11/25/2010	2019-07-08	11/21/2017	11/21/2017	2019-03-08	2019-05-08	2019-06-08	2019-09-08	2.01		2.01		11/25/2015	11/25/2020	24070
D21046	11/29/2010	2018-12-10	11/23/2017	11/23/2017	2018-08-10	2018-11-10	10/14/2018	10/17/2018	2.01		2.01		11/29/2015	11/29/2020	24074
D21047	3/28/2011	3/30/2019	11/23/2017	11/23/2017	3/24/2019	3/28/2019	3/31/2019	2019-03-04	2.01		2.01		3/28/2016	3/28/2021	24193
D21048	6/25/2013	2019-12-02	11/23/2017	11/23/2017	2019-09-02	2019-11-02	2019-12-02	2/15/2019	2.01	0.52	1.49		6/25/2018	6/25/2023	25013
D21049	2015-09-02	5/13/2019	11/23/2017	11/23/2017	2019-11-05	5/13/2019	5/13/2019	5/16/2019	2.01	2.01			2020-09-02	2025-09-02	25607
D21050	3/28/2017	2019-09-05	11/23/2017	11/23/2017	2019-06-05	2019-09-05	2019-11-05	5/14/2019	2.01	2.01			3/28/2022	3/28/2027	26385
D21053	2011-10-11	8/14/2019	11/23/2017	11/23/2017	2019-09-08	8/14/2019	8/14/2019	8/17/2019	2.01		2.01		2016-10-11	2021-10-11	24420
D21055	2/15/2011	2019-02-09	11/24/2017	11/24/2017	8/29/2019	8/31/2019	2019-02-09	2019-05-09	2.01		2.01		2/15/2016	2/15/2021	24152
D21057	10/13/2015	2018-10-08	11/24/2017	11/24/2017	2018-05-08	2018-10-08	2018-10-08	8/13/2018	2.01	2.01			10/13/2020	10/13/2025	25853
D21058	11/30/2006	2018-07-09	11/24/2017	11/24/2017	2018-05-09	2018-06-09	2018-12-09	9/15/2018	2.01			2.01	11/30/2011	11/30/2016	22614
D21059	8/22/2012	8/28/2018	11/24/2017	11/24/2017	8/24/2018	8/25/2018	2018-05-09	2018-08-09	2.01		2.01		8/22/2017	8/22/2022	24705
D21060	10/31/2008	2019-02-09	11/24/2017	11/24/2017	8/30/2019	8/31/2019	2019-02-09	2019-05-09	2.01		0.88	1.13	10/31/2013	10/31/2018	23314
D21061	10/20/2009	2018-11-09	11/24/2017	11/24/2017	2018-08-09	2018-11-09	9/15/2018	9/18/2018	2.01		1.84	0.17	10/20/2014	10/20/2019	23669
D21064	11/13/2008	8/25/2018	11/24/2017	11/24/2017	8/22/2018	8/25/2018	8/25/2018	8/28/2018	2.01		0.92	1.09	11/13/2013	11/13/2018	23327
D21067	2/13/2015	8/25/2018	11/24/2017	11/24/2017	8/22/2018	8/25/2018	8/26/2018	8/29/2018	2.01	2.01			2/13/2020	2/13/2025	25611
D21068	2006-08-08	2019-02-04	11/27/2017	11/27/2017	3/30/2019	2019-01-04	2019-01-04	2019-04-04	2.01			2.01	2011-08-08	2016-08-08	22500
D21069	9/23/2010	2018-04-10	11/27/2017	11/27/2017	2018-01-10	2018-02-10	2018-05-10	2018-08-10	2.01		2.01		9/23/2015	9/23/2020	24007
D21076	3/31/2008	9/19/2018	11/27/2017	11/27/2017	9/16/2018	9/17/2018	9/24/2018	9/27/2018	2.01		0.29	1.72	3/31/2013	3/31/2018	23100
D21079	2011-02-02	10/18/2019	11/28/2017	11/28/2017	10/14/2019	10/15/2019	10/18/2019	10/21/2019	2.01		2.01		2016-02-02	2021-02-02	24139
D21084	2010-03-09	2019-05-07	11/29/2017	11/29/2017	2019-03-07	2019-05-07	2019-09-07	2019-12-07	2.01		2.01		2015-03-09	2020-03-09	23987
D21085	12/18/2013	2018-09-10	11/29/2017	11/29/2017	2018-06-10	2018-08-10	2018-09-10	2018-12-10	2.02	1	1.02		12/18/2018	12/18/2023	25189
D21089	2006-07-06	2018-06-09	11/29/2017	11/29/2017	2018-03-09	2018-05-09	2018-06-09	2018-09-09	2.01			2.01	2011-07-06	2016-07-06	22438
D21098	2009-03-07	2018-09-11	11/30/2017	11/30/2017	2018-06-11	2018-09-11	2018-10-11	11/13/2018	2.01		1.53	0.48	2014-03-07	2019-03-07	23560
D21101	2010-12-08	9/28/2018	11/30/2017	11/30/2017	9/23/2018	9/27/2018	9/29/2018	2018-02-10	1.92		1.92		2015-12-08	2020-12-08	23965
D21109	11/30/2006	2019-06-06	2017-04-12	2017-04-12	2019-01-06	2019-03-06	2019-07-06	2019-10-06	2.01			2.01	11/30/2011	11/30/2016	22614
D21110	11/21/2007	2018-04-09	2017-04-12	2017-04-12	8/31/2018	2018-05-09	2018-08-09	2018-11-09	2.01			2.01	11/21/2012	11/21/2017	22970
D21111	7/23/2011	2019-03-06	2017-04-12	2017-04-12	5/29/2019	5/31/2019	2019-04-06	2019-07-06	2.01		2.01		7/23/2016	7/23/2021	24310
D21112	2013-04-08	2019-03-06	2017-04-12	2017-04-12	5/29/2019	5/31/2019	2019-05-06	2019-08-06	2.01	0.61	1.4		2018-04-08	2023-04-08	25053
D21113	2009-07-03	9/17/2018	2017-04-12	2017-04-12	9/13/2018	9/14/2018	9/16/2018	9/19/2018	2.01		1.19	0.82	2014-07-03	2019-07-03	23442
D21114	12/22/2014	7/30/2018	2017-05-12	2017-05-12	7/21/2018	7/24/2018	2018-01-08	2018-04-08	2.01	1.99	0.02		12/22/2019	12/22/2024	25558
D21125	2014-09-04	8/24/2019	2017-06-12	2017-06-12	8/21/2019	8/22/2019	8/25/2019	8/28/2019	2.01	1.28	0.73		2019-09-04	2024-09-04	25301
D21133	2011-01-08	2018-01-08	2017-07-12	2019-12-12	7/29/2018	2018-02-08	2018-02-08	2018-05-08	2.01		2.01		2016-01-08	2021-01-08	24319
D21138	5/30/2011	2019-12-07	2017-07-12	2017-07-12	2019-08-07	2019-11-07	2019-12-07	7/15/2019	2.01		2.01		5/30/2016	5/30/2021	24256
D21145	12/19/2015	8/13/2019	2017-08-12	2017-08-12	2019-06-08	2019-09-08	8/13/2019	8/16/2019	2.01	2.01			12/19/2020	12/19/2025	25920
D21146	5/26/2017	2019-02-09	2017-08-12	2017-08-12	8/29/2019	8/30/2019	2019-02-09	2019-05-09	2.01	2.01			5/26/2022	5/26/2027	26444
D21147	9/17/2011	7/24/2019	2017-08-12	2017-08-12	7/21/2019	7/23/2019	7/25/2019	7/28/2019	2.01		2.01		9/17/2016	9/17/2021	24366
D21150	11/23/2012	2018-03-10	2017-08-12	2017-08-12	9/30/2018	2018-03-10	2018-03-10	2018-06-10	2.01		2.01		11/23/2017	11/23/2022	24798
D21155	7/22/2011	12/22/2018	2017-08-12	2017-08-12	12/14/2018	12/21/2018	12/21/2018	12/24/2018	2.01		2.01		7/22/2016	7/22/2021	24309
D21157	12/16/2008	7/22/2019	2017-11-12	2017-11-12	7/18/2019	7/19/2019	7/22/2019	7/25/2019	2.01		0.96	1.05	12/16/2013	12/16/2018	23360
D21168	6/30/2015	7/15/2019	2017-11-12	2017-11-12	2019-10-07	7/15/2019	7/17/2019	7/20/2019	1.94	1.94			6/30/2020	6/30/2025	25748
D21181	7/14/2013	2/22/2019	12/14/2017	12/14/2017	2/18/2019	2/21/2019	2/21/2019	2/24/2019	2.01	0.52	1.49		7/14/2018	7/14/2023	25032
D21202	2015-09-05	5/14/2019	12/18/2017	12/18/2017	2019-11-05	5/13/2019	5/14/2019	5/17/2019	2.01	2.01			2020-09-05	2025-09-05	25696
D21203	7/19/2016	2018-01-10	12/18/2017	12/18/2017	9/28/2018	9/29/2018	2018-02-10	2018-05-10	2.01	2.01			7/19/2021	7/19/2026	26132
D21208	10/30/2013	2018-02-11	12/18/2017	12/18/2017	10/30/2018	2018-02-11	2018-04-11	2018-07-11	2.01	0.8	1.21		10/30/2018	10/30/2023	25140
D21219	10/18/2012	7/18/2018	12/19/2017	12/19/2017	7/15/2018	7/17/2018	7/23/2018	7/26/2018	1.95		1.95		10/18/2017	10/18/2022	24762
D21223	7/26/2011	7/29/2019	12/19/2017	12/19/2017	7/25/2019	7/29/2019	7/28/2019	7/31/2019	2.01		2.01		7/26/2016	7/26/2021	24313
D21224	7/13/2013	2/28/2019	12/19/2017	12/19/2017	2/25/2019	2/26/2019	2/27/2019	2019-02-03	2.01	0.5	1.51		7/13/2018	7/13/2023	25031
D21230	2011-04-01	2019-09-07	12/20/2017	12/20/2017	2019-07-07	2019-09-07	2019-11-07	7/14/2019	2.01		2.01		2016-04-01	2021-04-01	24110
D21231	3/20/2014	2019-08-07	12/20/2017	12/20/2017	2019-05-07	2019-06-07	2019-10-07	7/13/2019	2.01	1.19	0.82		3/20/2019	3/20/2024	25281
D21232	8/16/2008	9/27/2018	12/20/2017	12/20/2017	9/24/2018	9/26/2018	9/27/2018	9/30/2018	2.01		0.59	1.42	8/16/2013	8/16/2018	23238
D21240	5/27/2013	2/19/2019	12/21/2017	12/21/2017	2/16/2019	2/19/2019	2/25/2019	2/28/2019	2.01	0.36	1.65		5/27/2018	5/27/2023	24984
D21246	2011-03-11	2019-08-04	12/22/2017	12/22/2017	2019-05-04	2019-06-04	2019-07-04	2019-10-04	2.01		2.01		2016-03-11	2021-03-11	24413
D21268	9/22/2015	8/14/2019	12/27/2017	12/27/2017	2019-10-08	8/14/2019	8/14/2019	8/17/2019	2.01	2.01			9/22/2020	9/22/2025	25832
D21269	9/22/2015	8/14/2019	12/27/2017	12/27/2017	2019-11-08	8/14/2019	8/14/2019	8/17/2019	2.01	2.01			9/22/2020	9/22/2025	25832
D21281	2014-05-01	2019-01-07	12/29/2017	12/29/2017	6/27/2019	6/28/2019	6/30/2019	2019-03-07	2.01	0.96	1.05		2019-05-01	2024-05-01	25207
D21282	8/24/2015	2019-01-07	12/29/2017	12/29/2017	6/28/2019	6/29/2019	6/30/2019	2019-03-07	2.01	2.01			8/24/2020	8/24/2025	25803
D21285	2007-06-08	10/18/2019	2018-03-01	2018-03-01	2019-08-10	2019-09-10	10/16/2019	10/19/2019	2.01			2.01	2012-06-08	2017-06-08	22863
D21293	2017-09-02	2019-02-03	2018-03-01	2018-03-01	2/27/2019	2/28/2019	2019-01-03	2019-04-03	2.01	2.01			2022-09-02	2027-09-02	26337
D21299	7/29/2004	1/25/2019	2018-04-01	2018-04-01	1/23/2019	1/24/2019	1/26/2019	1/29/2019	1.55			1.55	7/29/2009	7/29/2014	21759
D21305	7/19/2005	5/19/2018	2018-05-01	2018-05-01	5/16/2018	5/18/2018	5/19/2018	5/22/2018	2.01			2.01	7/19/2010	7/19/2015	22115
D21306	2/22/2007	5/19/2018	2018-05-01	2018-05-01	5/16/2018	5/18/2018	5/20/2018	5/23/2018	2.01			2.01	2/22/2012	2/22/2017	22698
D21317	2009-02-08	8/31/2018	2018-09-01	2018-09-01	8/28/2018	8/31/2018	2018-03-09	2018-06-09	2.01		1.49	0.52	2014-02-08	2019-02-08	23590
D21327	3/29/2007	7/25/2019	2018-10-01	2018-10-01	7/22/2019	7/24/2019	7/26/2019	7/29/2019	2.01			2.01	3/29/2012	3/29/2017	22733
D21330	9/15/2011	2019-08-08	2018-10-01	2018-10-01	2019-04-08	2019-07-08	2019-07-08	2019-10-08	2.01		2.01		9/15/2016	9/15/2021	24364
D21331	9/26/2013	2019-08-08	2018-10-01	2018-10-01	2019-04-08	2019-07-08	2019-07-08	2019-10-08	2.01	0.65	1.36		9/26/2018	9/26/2023	25106
D21344	2014-11-06	8/19/2019	2018-12-01	2018-12-01	8/14/2019	8/16/2019	8/19/2019	8/22/2019	2.01	1.34	0.67		2019-11-06	2024-11-06	25364
D21351	2010-09-10	10/16/2019	1/15/2018	1/15/2018	10/13/2019	10/14/2019	10/16/2019	10/19/2019	2.01		2.01		2015-09-10	2020-09-10	24023
D21354	12/28/2008	2019-03-05	1/15/2018	1/15/2018	2019-01-05	2019-04-05	2019-03-05	2019-06-05	2.01		0.9	1.11	12/28/2013	12/28/2018	23372
D21359	1/16/2014	4/24/2019	1/16/2018	1/16/2018	4/21/2019	4/25/2019	4/24/2019	4/27/2019	2.01	0.94	1.07		1/16/2019	1/16/2024	25218
D21366	8/19/2011	10/22/2018	1/16/2018	1/16/2018	10/18/2018	10/22/2018	10/23/2018	10/26/2018	2.01		2.01		8/19/2016	8/19/2021	24337
D21372	2010-04-04	5/14/2019	1/17/2018	1/17/2018	2019-12-05	5/13/2019	5/15/2019	5/18/2019	2.01		2.01		2015-04-04	2020-04-04	23835
D21375	8/31/2008	4/17/2018	1/17/2018	1/17/2018	4/14/2018	4/17/2018	4/16/2018	4/19/2018	2.02		0.56	1.46	8/31/2013	8/31/2018	23253
D21376	2012-11-07	2018-12-12	1/17/2018	1/17/2018	2018-09-12	2018-12-12	2018-12-12	12/15/2018	2.01		2.01		2017-11-07	2022-11-07	24663
D21378	9/30/2015	9/30/2019	1/18/2018	1/18/2018	9/27/2019	9/30/2019	9/29/2019	2019-02-10	1.99	1.99			9/30/2020	9/30/2025	25840
D21380	2012-11-09	4/26/2019	1/18/2018	1/18/2018	4/23/2019	4/24/2019	4/26/2019	4/29/2019	2.01		2.01		2017-11-09	2022-11-09	24725
D21387	2012-10-09	8/13/2018	1/19/2018	1/19/2018	2018-09-08	2018-11-08	8/16/2018	8/19/2018	2.01		2.01		2017-10-09	2022-10-09	24724
D21394	12/15/2012	11/20/2018	1/19/2018	1/19/2018	11/16/2018	11/17/2018	11/20/2018	11/23/2018	2.01		2.01		12/15/2017	12/15/2022	24820
D21407	2011-07-04	11/22/2018	1/23/2018	1/23/2018	11/20/2018	11/21/2018	11/22/2018	11/25/2018	2.01		2.01		2016-07-04	2021-07-04	24203
D21411	5/14/2015	2/14/2019	1/23/2018	1/23/2018	2019-11-02	2019-12-02	2/14/2019	2/17/2019	2.01	2.01			5/14/2020	5/14/2025	25701
D21413	2010-06-03	2019-09-10	1/24/2018	1/24/2018	2019-07-10	2019-10-10	2019-09-10	2019-12-10	2.01		2.01		2015-06-03	2020-06-03	23806
D21414	6/26/2014	2019-09-10	1/24/2018	1/24/2018	2019-07-10	2019-09-10	2019-09-10	2019-12-10	2.01	1.36	0.65		6/26/2019	6/26/2024	25379
D21418	2009-10-01	2019-06-03	1/24/2018	1/24/2018	2019-02-03	2019-06-03	2019-06-03	2019-09-03	2.01		0.9	1.11	2014-10-01	2019-10-01	23385
D21422	2004-10-04	8/28/2018	1/24/2018	1/24/2018	8/22/2018	8/23/2018	8/28/2018	8/31/2018	1.21			1.21	2009-10-04	2014-10-04	21649
D21423	5/26/2013	8/29/2019	1/25/2018	1/25/2018	8/26/2019	8/29/2019	8/29/2019	2019-01-09	2.01	0.27	1.74		5/26/2018	5/26/2023	24983
D21426	2016-06-01	4/30/2019	1/25/2018	1/25/2018	4/26/2019	4/29/2019	4/29/2019	2019-02-05	2.01	2.01			2021-06-01	2026-06-01	25938
D21428	2009-11-06	4/17/2018	1/25/2018	1/25/2018	2018-10-04	2018-12-04	4/17/2018	4/20/2018	2.01		1.32	0.69	2014-11-06	2019-11-06	23538
D22008	2010-09-12	2019-07-08	11/14/2017	11/14/2017	2019-01-08	2019-07-08	2019-06-08	2019-09-08	2.01		2.01		2015-09-12	2020-09-12	24084
D22011	2009-07-08	2018-12-09	11/15/2017	11/15/2017	2018-09-09	2018-12-09	2018-12-09	9/15/2018	2.01		1.67	0.34	2014-07-08	2019-07-08	23595
D22012	2012-01-10	2018-12-09	11/15/2017	11/15/2017	2018-09-09	2018-12-09	2018-12-09	9/15/2018	2.01		2.01		2017-01-10	2022-01-10	24745
D22020	2007-06-01	2019-07-08	11/16/2017	11/16/2017	2019-02-08	2019-07-08	2019-07-08	2019-10-08	2.01			2.01	2012-06-01	2017-06-01	22651
D22021	2010-06-01	2019-07-08	11/16/2017	11/16/2017	2019-04-08	2019-07-08	2019-07-08	2019-10-08	2.01		2.01		2015-06-01	2020-06-01	23747
D22036	6/27/2008	2019-03-08	11/21/2017	11/21/2017	7/30/2019	7/31/2019	2019-03-08	2019-06-08	2.02		0.54	1.48	6/27/2013	6/27/2018	23188
D22038	2012-12-01	2018-04-09	11/21/2017	11/21/2017	2018-01-09	2018-03-09	2018-04-09	2018-07-09	2.01		2.01		2017-12-01	2022-12-01	24483
D22047	2009-12-03	8/17/2019	11/21/2017	11/21/2017	2019-12-08	8/13/2019	8/16/2019	8/19/2019	2.02		1.25	0.77	2014-12-03	2019-12-03	23447
D22048	2010-01-03	8/22/2019	11/21/2017	11/21/2017	8/18/2019	8/19/2019	8/22/2019	8/25/2019	2.01		2.01		2015-01-03	2020-01-03	23801
D22053	2/28/2007	2019-08-02	11/22/2017	11/22/2017	2019-05-02	2019-06-02	2019-08-02	2019-11-02	2.01			2.01	2/28/2012	2/28/2017	22704
D22054	5/31/2012	10/15/2018	11/22/2017	11/22/2017	2018-10-10	10/16/2018	10/15/2018	10/18/2018	2.01		2.01		5/31/2017	5/31/2022	24622
D22057	2013-01-04	8/30/2019	11/23/2017	11/23/2017	8/27/2019	8/29/2019	8/31/2019	2019-03-09	2.01	0.29	1.72		2018-01-04	2023-01-04	24928
D22058	3/28/2010	2019-03-08	11/23/2017	11/23/2017	7/30/2019	2019-03-08	2019-08-08	2019-11-08	2.01		2.01		3/28/2015	3/28/2020	23828
D22061	4/17/2011	2018-01-10	11/23/2017	11/23/2017	9/28/2018	2018-01-10	2018-01-10	2018-04-10	2.01		2.01		4/17/2016	4/17/2021	24213
D22062	6/30/2015	2019-07-02	11/23/2017	11/23/2017	2019-03-02	2019-04-02	2019-09-02	2019-12-02	2.01	2.01			6/30/2020	6/30/2025	25748
D22063	2010-03-08	2019-10-05	11/23/2017	11/23/2017	2019-07-05	2019-10-05	5/15/2019	5/18/2019	2.01		2.01		2015-03-08	2020-03-08	23956
D22071	8/25/2013	10/15/2018	11/24/2017	11/24/2017	2018-11-10	2018-12-10	10/15/2018	10/18/2018	2.01	0.69	1.32		8/25/2018	8/25/2023	25074
D22072	3/24/2016	10/19/2018	11/24/2017	11/24/2017	10/16/2018	10/17/2018	10/19/2018	10/22/2018	2.01	2.01			3/24/2021	3/24/2026	26015
D22079	2008-11-01	2018-06-09	11/24/2017	11/24/2017	2018-04-09	2018-06-09	2018-06-09	2018-09-09	2		0.08	1.92	2013-11-01	2018-11-01	23021
D22080	6/28/2010	2019-08-02	11/27/2017	11/27/2017	2019-04-02	2019-05-02	2019-08-02	2019-11-02	2.01		2.01		6/28/2015	6/28/2020	23920
D22082	6/15/2012	7/23/2019	11/27/2017	11/27/2017	7/21/2019	7/22/2019	7/25/2019	7/28/2019	2.01		2.01		6/15/2017	6/15/2022	24637
D22088	8/23/2012	2019-01-02	11/27/2017	11/27/2017	1/29/2019	2019-01-02	2019-02-02	2019-05-02	2.01		2.01		8/23/2017	8/23/2022	24706
D22092	10/16/2009	2018-02-04	11/28/2017	11/28/2017	3/29/2018	2018-03-04	2018-01-04	2018-04-04	2.01		1.82	0.19	10/16/2014	10/16/2019	23665
D22093	2015-11-01	8/20/2019	11/28/2017	11/28/2017	8/16/2019	8/17/2019	8/22/2019	8/25/2019	2.01	2.01			2020-11-01	2025-11-01	25578
D22094	2009-02-05	1/23/2019	11/28/2017	11/28/2017	1/20/2019	1/22/2019	1/23/2019	1/26/2019	2.01		1.36	0.65	2014-02-05	2019-02-05	23498
D22099	7/17/2011	2019-09-03	11/28/2017	11/28/2017	2019-05-03	2019-06-03	2019-10-03	3/13/2019	1.99		1.99		7/17/2016	7/17/2021	24304
D22101	7/21/2014	1/22/2019	11/29/2017	11/29/2017	1/19/2019	1/22/2019	1/22/2019	1/25/2019	2.01	1.57	0.44		7/21/2019	7/21/2024	25404
D22103	7/21/2016	2019-11-07	11/29/2017	11/29/2017	2019-08-07	2019-10-07	7/14/2019	7/17/2019	2.01	2.01			7/21/2021	7/21/2026	26134
D22110	12/27/2014	5/31/2019	11/30/2017	11/30/2017	5/28/2019	5/30/2019	2019-04-06	2019-07-06	2.01	2.01			12/27/2019	12/27/2024	25563
D22111	10/23/2008	2018-10-08	11/30/2017	11/30/2017	2018-07-08	2018-09-08	2018-09-08	2018-12-08	2.01		0.84	1.17	10/23/2013	10/23/2018	23306
D22112	2008-11-11	2019-04-06	11/30/2017	11/30/2017	5/31/2019	2019-01-06	2019-04-06	2019-07-06	2.01		0.88	1.13	2013-11-11	2018-11-11	23325
D22113	2010-04-07	2019-04-01	11/30/2017	11/30/2017	2019-01-01	2019-03-01	2019-07-01	2019-10-01	2.01		2.01		2015-04-07	2020-04-07	23926
D22114	8/28/2014	2019-04-06	11/30/2017	11/30/2017	5/30/2019	2019-01-06	2019-04-06	2019-07-06	2.02	1.69	0.33		8/28/2019	8/28/2024	25442
D22136	2008-12-07	8/17/2019	2017-01-12	2017-01-12	2019-11-08	8/16/2019	8/18/2019	8/21/2019	1.98		0.56	1.42	2013-12-07	2018-12-07	23203
D22148	12/29/2008	9/15/2018	2017-05-12	2017-05-12	2018-11-09	9/13/2018	9/16/2018	9/19/2018	2.02		1.02	1	12/29/2013	12/29/2018	23373
D22159	2016-07-04	10/25/2018	2017-06-12	2017-06-12	10/22/2018	10/24/2018	10/25/2018	10/28/2018	1.99	1.99			2021-07-04	2026-07-04	26029
D22160	9/30/2009	2018-03-05	2017-06-12	2017-06-12	4/30/2018	2018-02-05	2018-03-05	2018-06-05	1.97		1.72	0.25	9/30/2014	9/30/2019	23649
D22164	7/21/2005	6/17/2019	2017-07-12	2017-07-12	6/14/2019	6/15/2019	6/16/2019	6/19/2019	2.01			2.01	7/21/2010	7/21/2015	22117
D22166	5/16/2012	7/13/2019	2017-07-12	2017-07-12	2019-06-07	2019-11-07	2019-11-07	7/14/2019	2.01		2.01		5/16/2017	5/16/2022	24607
D22169	7/24/2014	3/16/2019	2017-07-12	2017-07-12	3/14/2019	3/15/2019	3/18/2019	3/21/2019	2.01	1.57	0.44		7/24/2019	7/24/2024	25407
D22170	2006-05-03	8/13/2019	2017-07-12	2017-07-12	2019-11-08	8/13/2019	8/13/2019	8/16/2019	2.01			2.01	2011-05-03	2016-05-03	22344
D22171	2015-02-04	7/19/2019	2017-07-12	2017-07-12	7/15/2019	7/18/2019	7/18/2019	7/21/2019	2.01	2.01			2020-02-04	2025-02-04	25659
D22172	2016-11-12	7/19/2019	2017-07-12	2017-07-12	7/15/2019	7/18/2019	7/18/2019	7/21/2019	2.01	2.01			2021-11-12	2026-11-12	26277
D22174	10/13/2011	7/19/2019	2017-07-12	2017-07-12	7/17/2019	7/18/2019	7/19/2019	7/22/2019	2.01		2.01		10/13/2016	10/13/2021	24392
D22175	2006-05-09	8/17/2019	2017-07-12	2017-07-12	8/14/2019	8/16/2019	8/18/2019	8/21/2019	2.01			2.01	2011-05-09	2016-05-09	22528
D22176	2/14/2015	7/16/2019	2017-07-12	2017-07-12	2019-12-07	7/17/2019	7/16/2019	7/19/2019	2.01	2.01			2/14/2020	2/14/2025	25612
D22177	5/31/2004	4/17/2019	2017-07-12	2017-07-12	4/13/2019	4/17/2019	4/18/2019	4/21/2019	1.48			1.48	5/31/2009	5/31/2014	21700
D22182	2011-01-01	8/24/2018	2017-07-12	2017-07-12	8/21/2018	8/23/2018	8/26/2018	8/29/2018	2.01		2.01		2016-01-01	2021-01-01	24107
D22183	2012-01-01	8/24/2018	2017-07-12	2017-07-12	8/21/2018	8/23/2018	8/24/2018	8/27/2018	2.01		2.01		2017-01-01	2022-01-01	24472
D22185	8/28/2012	6/22/2019	2017-08-12	2017-08-12	6/19/2019	6/21/2019	6/21/2019	6/24/2019	2.01		2.01		8/28/2017	8/28/2022	24711
D22188	2008-07-10	6/17/2019	2017-08-12	2017-08-12	6/13/2019	6/14/2019	6/15/2019	6/18/2019	1.98		0.77	1.21	2013-07-10	2018-07-10	23290
D22197	2013-06-06	2018-12-12	2017-12-12	2017-12-12	2018-09-12	2018-11-12	12/14/2018	12/17/2018	1.91	0.42	1.49		2018-06-06	2023-06-06	24994
D22214	2010-05-10	2019-03-08	12/13/2017	12/13/2017	7/31/2019	2019-02-08	2019-03-08	2019-06-08	1.61		1.61		2015-05-10	2020-05-10	24019
D22215	3/13/2014	2019-03-08	12/13/2017	12/13/2017	7/31/2019	2019-01-08	2019-06-08	2019-09-08	1.59	0.77	0.82		3/13/2019	3/13/2024	25274
D22220	2008-10-10	10/20/2018	12/14/2017	12/14/2017	10/17/2018	10/18/2018	10/20/2018	10/23/2018	2.02		0.77	1.25	2013-10-10	2018-10-10	23293
D22227	2013-12-10	10/31/2018	12/14/2017	12/14/2017	10/28/2018	10/29/2018	10/31/2018	2018-03-11	2	0.77	1.23		2018-12-10	2023-12-10	25122
D22235	1/19/2015	2018-12-09	12/15/2017	12/15/2017	2018-08-09	2018-10-09	2018-12-09	9/15/2018	2.01	2.01			1/19/2020	1/19/2025	25586
D22256	11/23/2013	2018-03-10	12/19/2017	12/19/2017	9/30/2018	2018-01-10	2018-02-10	2018-05-10	1.99	0.84	1.15		11/23/2018	11/23/2023	25164
D22257	1/25/2012	7/29/2019	12/19/2017	12/19/2017	7/25/2019	7/29/2019	7/29/2019	2019-01-08	2.01		2.01		1/25/2017	1/25/2022	24496
D22259	4/15/2010	3/28/2019	12/20/2017	12/20/2017	3/25/2019	3/27/2019	3/27/2019	3/30/2019	2.01		2.01		4/15/2015	4/15/2020	23846
D22263	9/14/2004	2019-11-04	12/20/2017	12/20/2017	2019-07-04	2019-10-04	2019-10-04	4/13/2019	1.72			1.72	9/14/2009	9/14/2014	21806
D22266	11/14/2007	2019-11-09	12/20/2017	12/20/2017	2019-07-09	2019-11-09	2019-10-09	9/13/2019	2.01			2.01	11/14/2012	11/14/2017	22963
D22282	2017-03-06	2019-06-09	12/22/2017	12/22/2017	2019-03-09	2019-06-09	2019-06-09	2019-09-09	1.99	1.99			2022-03-06	2027-03-06	26452
D22285	7/19/2008	8/23/2018	12/22/2017	12/22/2017	8/20/2018	8/23/2018	8/23/2018	8/26/2018	2.01		0.52	1.49	7/19/2013	7/19/2018	23210
D22290	2016-06-03	7/29/2019	12/22/2017	12/22/2017	7/26/2019	7/27/2019	7/29/2019	2019-01-08	2.01	2.01			2021-06-03	2026-06-03	25997
D22297	4/20/2004	2018-03-08	12/26/2017	12/26/2017	7/31/2018	2018-02-08	2018-04-08	2018-07-08	1.3			1.3	4/20/2009	4/20/2014	21659
D22299	2009-01-01	5/19/2018	12/26/2017	12/26/2017	5/16/2018	5/21/2018	5/20/2018	5/23/2018	1.9		0.96	0.94	2014-01-01	2019-01-01	23376
D22325	6/13/2011	2019-04-09	12/29/2017	12/29/2017	2019-01-09	2019-03-09	2019-03-09	2019-06-09	1.99		1.99		6/13/2016	6/13/2021	24270
D22342	5/23/2015	11/29/2018	2018-03-01	2018-03-01	11/24/2018	11/28/2018	11/30/2018	2018-03-12	2.01	2.01			5/23/2020	5/23/2025	25710
D22343	2013-02-11	2/19/2019	2018-03-01	2018-03-01	2/16/2019	2/17/2019	2/21/2019	2/24/2019	2.02	0.77	1.25		2018-02-11	2023-02-11	25143
D22344	6/24/2017	2/19/2019	2018-03-01	2018-03-01	2/16/2019	2/17/2019	2/23/2019	2/26/2019	2.01	2.01			6/24/2022	6/24/2027	26473
D22345	2007-08-12	2019-01-04	2018-03-01	2018-03-01	3/28/2019	2019-01-04	2019-06-04	2019-09-04	2.03			2.03	2012-08-12	2017-08-12	22987
D22353	2014-10-07	7/13/2018	2018-04-01	2018-04-01	2018-10-07	2018-12-07	2018-12-07	7/15/2018	2.02	1.46	0.56		2019-10-07	2024-10-07	25393
D22354	2010-09-03	2/28/2019	2018-04-01	2018-04-01	2/25/2019	2/27/2019	2/28/2019	2019-03-03	2.01		2.01		2015-09-03	2020-09-03	23809
D22355	6/24/2016	2019-06-03	2018-04-01	2018-04-01	2019-03-03	2019-06-03	2019-06-03	2019-09-03	2.01	2.01			6/24/2021	6/24/2026	26107
D22358	2005-06-07	5/14/2018	2018-04-01	2018-04-01	2018-11-05	5/14/2018	5/15/2018	5/18/2018	2.01			2.01	2010-06-07	2015-06-07	22102
D22359	8/28/2007	4/16/2018	2018-04-01	2018-04-01	2018-10-04	2018-12-04	4/17/2018	4/20/2018	2.01			2.01	8/28/2012	8/28/2017	22885
D22367	3/25/2008	8/31/2019	2018-05-01	2018-05-01	8/27/2019	8/28/2019	2019-01-09	2019-04-09	2.01		0.15	1.86	3/25/2013	3/25/2018	23094
D22368	5/25/2007	2018-02-11	2018-05-01	2018-05-01	10/30/2018	10/31/2018	2018-03-11	2018-06-11	2.01			2.01	5/25/2012	5/25/2017	22790
D22371	2010-04-10	2019-02-09	2018-05-01	2018-05-01	8/28/2019	8/30/2019	2019-02-09	2019-05-09	2.01		2.01		2015-04-10	2020-04-10	24018
D22375	11/20/2011	2019-12-03	2018-08-01	2018-08-01	2019-09-03	2019-11-03	2019-12-03	3/15/2019	2.01		2.01		11/20/2016	11/20/2021	24430
D22378	2017-02-03	8/13/2019	2018-08-01	2018-08-01	2019-10-08	8/14/2019	8/17/2019	8/20/2019	2.01	2.01			2022-02-03	2027-02-03	26359
D22382	2005-06-04	7/17/2019	2018-09-01	2018-09-01	7/14/2019	7/16/2019	7/16/2019	7/19/2019	2.01			2.01	2010-06-04	2015-06-04	22011
D22389	2008-11-08	2019-08-03	2018-09-01	2018-09-01	2019-05-03	2019-06-03	2019-09-03	2019-12-03	2.02		0.54	1.48	2013-11-08	2018-11-08	23233
D22396	2011-10-10	8/14/2019	2018-10-01	2018-10-01	2019-09-08	2019-11-08	8/14/2019	8/17/2019	2.01		2.01		2016-10-10	2021-10-10	24389
D22397	12/15/2010	8/14/2019	2018-10-01	2018-10-01	2019-11-08	2019-12-08	8/14/2019	8/17/2019	2.01		2.01		12/15/2015	12/15/2020	24090
D22400	4/28/2009	2019-11-10	2018-10-01	2018-10-01	2019-08-10	2019-09-10	2019-11-10	10/14/2019	2.02		1.25	0.77	4/28/2014	4/28/2019	23494
D22402	2014-03-02	8/22/2019	2018-10-01	2018-10-01	8/19/2019	8/21/2019	8/22/2019	8/25/2019	2.02	1	1.02		2019-03-02	2024-03-02	25236
D22408	9/17/2007	2019-05-04	2018-11-01	2018-11-01	2019-03-04	2019-06-04	2019-05-04	2019-08-04	2.01			2.01	9/17/2012	9/17/2017	22905
D22409	2011-11-01	9/14/2018	2018-11-01	2018-11-01	2018-11-09	9/13/2018	9/14/2018	9/17/2018	2.01		2.01		2016-11-01	2021-11-01	24117
D22412	4/28/2009	7/22/2019	2018-11-01	2018-11-01	7/17/2019	7/18/2019	7/21/2019	7/24/2019	2.03		1.23	0.8	4/28/2014	4/28/2019	23494
D22413	2011-04-08	7/18/2019	2018-11-01	2018-11-01	7/16/2019	7/18/2019	7/23/2019	7/26/2019	2.03		2.03		2016-04-08	2021-04-08	24322
D22414	8/28/2014	7/22/2019	2018-11-01	2018-11-01	7/19/2019	7/22/2019	7/25/2019	7/28/2019	2.03	1.57	0.46		8/28/2019	8/28/2024	25442
D22415	8/15/2016	7/22/2019	2018-11-01	2018-11-01	7/20/2019	7/21/2019	7/25/2019	7/28/2019	2.03	2.03			8/15/2021	8/15/2026	26159
D22416	2006-07-08	2018-03-09	2018-11-01	2018-11-01	8/31/2018	2018-03-09	2018-03-09	2018-06-09	2.01			2.01	2011-07-08	2016-07-08	22499
D22417	10/23/2008	11/29/2018	2018-11-01	2018-11-01	11/26/2018	11/29/2018	11/29/2018	2018-02-12	2.01		0.73	1.28	10/23/2013	10/23/2018	23306
D22420	2007-11-01	10/25/2018	2018-12-01	2018-12-01	10/19/2018	10/20/2018	10/24/2018	10/27/2018	2.01			2.01	2012-11-01	2017-11-01	22656
D22422	5/19/2014	8/26/2019	2018-12-01	2018-12-01	8/22/2019	8/23/2019	8/26/2019	8/29/2019	2.01	1.28	0.73		5/19/2019	5/19/2024	25341
D22425	2009-05-10	12/22/2018	2018-12-01	2018-12-01	12/19/2018	12/21/2018	12/21/2018	12/24/2018	2.01		1.67	0.34	2014-05-10	2019-05-10	23654
D22429	7/30/2008	2019-10-09	1/15/2018	1/15/2018	2019-07-09	2019-09-09	2019-09-09	2019-12-09	2.01		0.48	1.53	7/30/2013	7/30/2018	23221
D22433	7/27/2009	10/17/2019	1/15/2018	1/15/2018	10/14/2019	10/16/2019	10/19/2019	10/22/2019	2.02		1.48	0.54	7/27/2014	7/27/2019	23584
D22440	2015-07-02	1/16/2019	1/16/2018	1/16/2018	1/13/2019	1/14/2019	1/15/2019	1/18/2019	2.01	1.99	0.02		2020-07-02	2025-07-02	25605
D22441	2/27/2008	2018-10-08	1/16/2018	1/16/2018	2018-07-08	2018-10-08	2018-12-08	8/15/2018	2.01		0.06	1.95	2/27/2013	2/27/2018	23068
D22443	2005-11-06	4/21/2018	1/16/2018	1/16/2018	4/16/2018	4/17/2018	4/24/2018	4/27/2018	2.01			2.01	2010-11-06	2015-11-06	22077
D22460	5/16/2007	2019-07-08	1/18/2018	1/18/2018	2019-04-08	2019-07-08	8/15/2019	8/18/2019	2.01			2.01	5/16/2012	5/16/2017	22781
D22461	2011-05-10	10/31/2018	1/18/2018	1/18/2018	10/28/2018	10/31/2018	10/31/2018	2018-03-11	2.01		2.01		2016-05-10	2021-05-10	24384
D22464	2005-04-12	2018-04-06	1/18/2018	1/18/2018	5/31/2018	2018-04-06	2018-09-06	2018-12-06	2.01			2.01	2010-04-12	2015-04-12	22253
D22473	4/23/2010	9/20/2019	1/18/2018	1/18/2018	9/17/2019	9/19/2019	9/19/2019	9/22/2019	2.01		2.01		4/23/2015	4/23/2020	23854
D22474	2008-07-10	9/20/2019	1/18/2018	1/18/2018	9/17/2019	9/19/2019	9/19/2019	9/22/2019	2.01		0.65	1.36	2013-07-10	2018-07-10	23290
D22480	2015-10-08	8/26/2019	1/19/2018	1/19/2018	8/24/2019	8/26/2019	8/26/2019	8/29/2019	2.01	2.01			2020-10-08	2025-10-08	25789
D22482	2014-08-09	2019-01-06	1/19/2018	1/19/2018	5/29/2019	2019-01-06	2019-01-06	2019-04-06	2.01	1.57	0.44		2019-08-09	2024-08-09	25453
D22487	2014-11-03	2018-10-10	1/19/2018	1/19/2018	2018-02-10	2018-05-10	2018-10-10	10/13/2018	2.01	1.07	0.94		2019-11-03	2024-11-03	25272
D22490	8/21/2014	7/31/2019	1/22/2018	1/22/2018	7/28/2019	7/29/2019	7/31/2019	2019-03-08	2.01	1.51	0.5		8/21/2019	8/21/2024	25435
D22491	2013-04-10	9/13/2018	1/22/2018	1/22/2018	2018-10-09	9/13/2018	9/13/2018	9/16/2018	1.67	0.48	1.19		2018-04-10	2023-04-10	25114
D22492	12/22/2007	2018-12-09	1/22/2018	1/22/2018	2018-08-09	2018-10-09	9/15/2018	9/18/2018	1.94			1.94	12/22/2012	12/22/2017	23001
D22493	2009-05-02	2018-12-09	1/22/2018	1/22/2018	2018-09-09	2018-12-09	9/15/2018	9/18/2018	1.94		0.98	0.96	2014-05-02	2019-05-02	23411
D22499	7/28/2006	9/29/2018	1/23/2018	1/23/2018	9/26/2018	9/30/2018	2018-02-10	2018-05-10	2.01			2.01	7/28/2011	7/28/2016	22489
D22501	2009-04-10	2019-08-02	1/23/2018	1/23/2018	2019-03-02	2019-04-02	2019-08-02	2019-11-02	2.01		1.63	0.38	2014-04-10	2019-04-10	23653
D22502	2013-08-07	1/15/2019	1/23/2018	1/23/2018	2019-12-01	1/15/2019	1/15/2019	1/18/2019	2.01	0.4	1.61		2018-08-07	2023-08-07	25026
D22508	1/28/2013	2018-01-11	1/24/2018	1/24/2018	10/28/2018	10/31/2018	2018-01-11	2018-04-11	1.9		1.9		1/28/2018	1/28/2023	24864
D22509	12/27/2012	2018-10-08	1/24/2018	1/24/2018	2018-05-08	2018-08-08	2018-10-08	8/13/2018	1.99		1.99		12/27/2017	12/27/2022	24832
D22511	5/13/2006	2019-01-08	1/24/2018	1/24/2018	7/24/2019	7/25/2019	2019-02-08	2019-05-08	2.01			2.01	5/13/2011	5/13/2016	22413
D22512	2/25/2011	2018-05-10	1/24/2018	1/24/2018	2018-01-10	2018-03-10	2018-05-10	2018-08-10	2.01		2.01		2/25/2016	2/25/2021	24162
D22514	3/27/2008	12/13/2018	1/25/2018	1/25/2018	2018-10-12	12/13/2018	12/13/2018	12/16/2018	2.01		0.11	1.9	3/27/2013	3/27/2018	23096
D22516	8/21/2011	2018-04-09	1/25/2018	1/25/2018	2018-01-09	2018-03-09	2018-04-09	2018-07-09	2.01		2.01		8/21/2016	8/21/2021	24339
D22519	1/27/2007	8/29/2018	1/25/2018	1/25/2018	8/27/2018	8/30/2018	8/29/2018	2018-01-09	1.94			1.94	1/27/2012	1/27/2017	22672
D22520	2012-10-01	8/29/2018	1/25/2018	1/25/2018	8/27/2018	8/30/2018	2018-02-09	2018-05-09	1.94		1.94		2017-10-01	2022-10-01	24481
D22522	2013-08-12	2019-02-09	1/25/2018	1/25/2018	8/30/2019	2019-02-09	2019-03-09	2019-06-09	2.01	0.8	1.21		2018-08-12	2023-08-12	25179
D23005	10/15/2015	11/29/2018	11/20/2017	11/20/2017	11/25/2018	11/26/2018	11/29/2018	2018-02-12	2.01	2.01			10/15/2020	10/15/2025	25855
D23006	2009-05-09	2018-12-11	11/20/2017	11/20/2017	2018-06-11	2018-12-11	2018-12-11	11/15/2018	2.01		1.72	0.29	2014-05-09	2019-05-09	23624
D23008	2005-01-07	7/16/2018	11/21/2017	11/21/2017	7/13/2018	7/14/2018	7/18/2018	7/21/2018	2.01			2.01	2010-01-07	2015-01-07	22097
D23011	10/27/2010	2019-05-02	11/21/2017	11/21/2017	2019-01-02	2019-05-02	2019-06-02	2019-09-02	2.01		2.01		10/27/2015	10/27/2020	24041
D23012	7/26/2010	2019-06-05	11/21/2017	11/21/2017	2019-03-05	2019-06-05	2019-06-05	2019-09-05	2.01		2.01		7/26/2015	7/26/2020	23948
D23013	10/25/2011	9/17/2018	11/21/2017	11/21/2017	9/13/2018	9/17/2018	9/16/2018	9/19/2018	2.01		2.01		10/25/2016	10/25/2021	24404
D23014	3/13/2017	4/17/2019	11/21/2017	11/21/2017	4/14/2019	4/16/2019	4/17/2019	4/20/2019	2.01	2.01			3/13/2022	3/13/2027	26370
D23018	1/15/2010	10/13/2018	11/22/2017	11/22/2017	2018-10-10	2018-11-10	10/13/2018	10/16/2018	2.01		2.01		1/15/2015	1/15/2020	23756
D23019	2012-05-11	2/27/2019	11/22/2017	11/22/2017	2/23/2019	2/27/2019	2/28/2019	2019-03-03	2.01		2.01		2017-05-11	2022-05-11	24780
D23029	2012-04-11	1/14/2019	11/23/2017	11/23/2017	2019-11-01	1/14/2019	1/13/2019	1/16/2019	2.01		2.01		2017-04-11	2022-04-11	24779
D23036	2007-10-08	2019-07-09	11/24/2017	11/24/2017	2019-04-09	2019-06-09	9/16/2019	9/19/2019	2.01			2.01	2012-10-08	2017-10-08	22867
D23038	2014-09-03	2019-07-08	11/24/2017	11/24/2017	2019-04-08	2019-05-08	2019-07-08	2019-10-08	2.02	1.23	0.79		2019-09-03	2024-09-03	25270
D23045	7/21/2014	11/16/2018	11/27/2017	11/27/2017	2018-11-11	11/16/2018	11/15/2018	11/18/2018	1.95	1.59	0.36		7/21/2019	7/21/2024	25404
D23048	2010-04-04	2018-12-09	11/27/2017	11/27/2017	2018-09-09	2018-10-09	9/13/2018	9/16/2018	1.94		1.94		2015-04-04	2020-04-04	23835
D23051	2011-01-01	8/17/2019	11/28/2017	11/28/2017	2019-12-08	8/13/2019	8/17/2019	8/20/2019	2.01		2.01		2016-01-01	2021-01-01	24107
D23053	2010-07-04	4/26/2018	11/28/2017	11/28/2017	4/24/2018	4/25/2018	4/26/2018	4/29/2018	2.01		2.01		2015-07-04	2020-07-04	23838
D23056	2005-08-10	2/15/2019	11/28/2017	11/28/2017	2019-12-02	2/14/2019	2/16/2019	2/19/2019	2.01			2.01	2010-08-10	2015-08-10	22196
D23058	2014-01-12	10/19/2018	11/28/2017	11/28/2017	10/16/2018	10/18/2018	10/19/2018	10/22/2018	2.01	1.95	0.06		2019-01-12	2024-01-12	25537
D23062	4/14/2009	5/16/2019	11/29/2017	11/29/2017	5/14/2019	5/15/2019	5/17/2019	5/20/2019	2.01		1.32	0.69	4/14/2014	4/14/2019	23480
D23067	2009-10-07	2019-02-05	11/29/2017	11/29/2017	4/29/2019	2019-01-05	2019-02-05	2019-05-05	2.01		1.55	0.46	2014-10-07	2019-10-07	23567
D23068	2013-03-12	2019-07-05	11/29/2017	11/29/2017	2019-04-05	2019-06-05	2019-08-05	2019-11-05	2.01	0.96	1.05		2018-03-12	2023-03-12	25174
D23070	5/21/2008	7/27/2019	11/30/2017	11/30/2017	7/24/2019	7/25/2019	7/26/2019	7/29/2019	2.01		0.42	1.59	5/21/2013	5/21/2018	23151
D23074	2007-05-01	8/23/2018	11/30/2017	11/30/2017	8/20/2018	8/21/2018	8/23/2018	8/26/2018	2.01			2.01	2012-05-01	2017-05-01	22650
D23077	10/13/2012	12/17/2018	2017-01-12	2017-01-12	12/13/2018	12/14/2018	12/17/2018	12/20/2018	2.01		2.01		10/13/2017	10/13/2022	24757
D23080	2010-02-07	7/17/2019	2017-01-12	2017-01-12	7/14/2019	7/17/2019	7/17/2019	7/20/2019	2.01		2.01		2015-02-07	2020-02-07	23924
D23083	8/18/2015	7/19/2019	2017-01-12	2017-01-12	7/16/2019	7/19/2019	7/19/2019	7/22/2019	2.01	2.01			8/18/2020	8/18/2025	25797
D23087	7/30/2014	1/17/2019	2017-04-12	2017-04-12	1/13/2019	1/14/2019	1/18/2019	1/21/2019	2.01	1.59	0.42		7/30/2019	7/30/2024	25413
D23092	1/18/2005	8/26/2019	2017-04-12	2017-04-12	8/24/2019	8/26/2019	8/26/2019	8/29/2019	1.99			1.99	1/18/2010	1/18/2015	21932
D23098	2006-03-04	2018-01-09	2017-06-12	2017-06-12	8/28/2018	8/29/2018	2018-11-09	9/14/2018	2.01			2.01	2011-03-04	2016-03-04	22373
D23099	10/26/2007	9/21/2018	2017-06-12	2017-06-12	9/18/2018	9/20/2018	10/20/2018	10/23/2018	1.95			1.95	10/26/2012	10/26/2017	22944
D23102	2016-12-02	2018-01-10	2017-07-12	2017-07-12	9/28/2018	2018-01-10	2018-02-10	2018-05-10	2.01	2.01			2021-12-02	2026-12-02	25975
D23103	2004-05-01	2018-07-09	2017-07-12	2017-07-12	2018-03-09	2018-05-09	2018-07-09	2018-10-09	1.07			1.07	2009-05-01	2014-05-01	21554
D23105	2008-06-09	2018-08-10	2017-07-12	2017-07-12	2018-04-10	2018-05-10	2018-08-10	2018-11-10	2.01		0.69	1.32	2013-06-09	2018-06-09	23259
D23106	2004-07-06	2018-12-10	2017-07-12	2017-07-12	2018-09-10	2018-10-10	2018-12-10	10/15/2018	1.49			1.49	2009-07-06	2014-07-06	21707
D23113	12/22/2007	9/17/2019	2017-07-12	2017-07-12	9/14/2019	9/16/2019	9/17/2019	9/20/2019	2.01			2.01	12/22/2012	12/22/2017	23001
D23114	2005-10-10	2019-02-02	2017-07-12	2017-07-12	1/30/2019	1/31/2019	2019-02-02	2019-05-02	2.01			2.01	2010-10-10	2015-10-10	22198
D23117	6/15/2016	2019-04-09	2017-07-12	2017-07-12	8/31/2019	2019-04-09	2019-07-09	2019-10-09	2.01	2.01			6/15/2021	6/15/2026	26098
D23125	11/25/2010	2019-11-07	2017-11-12	2017-11-12	2019-06-07	2019-08-07	2019-09-07	2019-12-07	2.01		2.01		11/25/2015	11/25/2020	24070
D23132	2008-05-09	8/28/2019	2017-12-12	2017-12-12	8/24/2019	8/26/2019	8/28/2019	8/31/2019	2.01		0.67	1.34	2013-05-09	2018-05-09	23258
D23136	12/22/2008	2019-03-08	12/13/2017	12/13/2017	7/30/2019	7/31/2019	2019-03-08	2019-06-08	2.01		0.96	1.05	12/22/2013	12/22/2018	23366
D23144	7/21/2011	2019-11-09	12/13/2017	12/13/2017	2019-07-09	2019-11-09	2019-11-09	9/14/2019	2.01		2.01		7/21/2016	7/21/2021	24308
D23146	2014-01-02	2/21/2019	12/13/2017	12/13/2017	2/18/2019	2/19/2019	2/21/2019	2/24/2019	2.01	1.07	0.94		2019-01-02	2024-01-02	25234
D23155	7/25/2009	2018-09-04	12/14/2017	12/14/2017	2018-05-04	2018-09-04	2018-10-04	4/13/2018	2.01		1.55	0.46	7/25/2014	7/25/2019	23582
D23172	12/18/2005	8/20/2019	12/18/2017	12/18/2017	8/17/2019	8/19/2019	8/22/2019	8/25/2019	2.01			2.01	12/18/2010	12/18/2015	22267
D23174	9/18/2013	7/29/2019	12/18/2017	12/18/2017	7/22/2019	7/29/2019	7/29/2019	2019-01-08	1.95	0.63	1.32		9/18/2018	9/18/2023	25098
D23176	2014-03-12	2019-09-02	12/18/2017	12/18/2017	2019-01-02	2019-04-02	2019-10-02	2/13/2019	2.01	1.9	0.11		2019-03-12	2024-03-12	25539
D23180	2014-11-05	2019-07-08	12/19/2017	12/19/2017	2019-03-08	2019-06-08	2019-07-08	2019-10-08	2.01	1.32	0.69		2019-11-05	2024-11-05	25333
D23185	2004-11-08	2018-01-10	12/19/2017	12/19/2017	9/28/2018	2018-01-10	2018-01-10	2018-04-10	1.65			1.65	2009-11-08	2014-11-08	21772
D23196	2004-02-03	10/25/2018	12/20/2017	12/20/2017	10/22/2018	10/24/2018	10/24/2018	10/27/2018	1.19			1.19	2009-02-03	2014-02-03	21610
D23207	3/25/2011	2018-01-09	12/21/2017	12/21/2017	8/29/2018	8/30/2018	2018-01-09	2018-04-09	2.01		2.01		3/25/2016	3/25/2021	24190
D23213	3/15/2009	2019-01-07	12/22/2017	12/22/2017	6/29/2019	6/30/2019	2019-01-07	2019-04-07	2.01		1.17	0.84	3/15/2014	3/15/2019	23450
D23214	9/29/2010	8/20/2019	12/22/2017	12/22/2017	8/17/2019	8/20/2019	8/20/2019	8/23/2019	2.01		2.01		9/29/2015	9/29/2020	24013
D23215	2012-07-03	8/30/2019	12/22/2017	12/22/2017	8/26/2019	8/27/2019	8/30/2019	2019-02-09	2.01		2.01		2017-07-03	2022-07-03	24537
D23219	8/25/2005	2019-11-01	12/22/2017	12/22/2017	2019-08-01	2019-11-01	2019-11-01	1/14/2019	2.01			2.01	8/25/2010	8/25/2015	22152
D23233	2014-08-10	9/28/2018	12/26/2017	12/26/2017	9/25/2018	9/26/2018	9/29/2018	2018-02-10	2	1.71	0.29		2019-08-10	2024-08-10	25483
D23235	9/29/2014	2019-10-10	12/26/2017	12/26/2017	2019-07-10	2019-10-10	2019-09-10	2019-12-10	2.02	1.71	0.31		9/29/2019	9/29/2024	25474
D23240	2015-12-10	2018-03-08	12/27/2017	12/27/2017	7/31/2018	2018-02-08	2018-02-08	2018-05-08	2.01	2.01			2020-12-10	2025-12-10	25852
D23247	2013-12-04	2018-06-09	12/27/2017	12/27/2017	2018-03-09	2018-05-09	2018-08-09	2018-11-09	2.01	0.23	1.78		2018-12-04	2023-12-04	24939
D23251	10/14/2009	8/31/2018	12/28/2017	12/28/2017	8/28/2018	8/30/2018	2018-01-09	2018-04-09	2.01		1.74	0.27	10/14/2014	10/14/2019	23663
D23252	10/25/2010	8/31/2018	12/28/2017	12/28/2017	8/28/2018	8/30/2018	2018-01-09	2018-04-09	2.01		2.01		10/25/2015	10/25/2020	24039
D23257	5/30/2015	8/20/2019	12/28/2017	12/28/2017	8/17/2019	8/19/2019	8/20/2019	8/23/2019	2.01	2.01			5/30/2020	5/30/2025	25717
D23258	2017-01-04	3/18/2019	12/28/2017	12/28/2017	3/16/2019	3/18/2019	3/20/2019	3/23/2019	2.01	2.01			2022-01-04	2027-01-04	26389
D23259	9/16/2012	2019-09-09	12/29/2017	12/29/2017	2019-05-09	2019-06-09	2019-09-09	2019-12-09	2.01		2.01		9/16/2017	9/16/2022	24730
D23261	10/25/2005	8/31/2018	12/29/2017	12/29/2017	8/29/2018	8/31/2018	8/31/2018	2018-03-09	2.01			2.01	10/25/2010	10/25/2015	22213
D23277	2011-07-11	10/16/2018	2018-02-01	2018-02-01	10/13/2018	10/15/2018	10/15/2018	10/18/2018	2.01		2.01		2016-07-11	2021-07-11	24417
D23279	8/29/2015	2019-01-06	2018-02-01	2018-02-01	5/29/2019	5/31/2019	2019-03-06	2019-06-06	2.03	2.03			8/29/2020	8/29/2025	25808
D23286	2011-07-12	8/29/2019	2018-03-01	2018-03-01	8/23/2019	8/26/2019	8/28/2019	8/31/2019	2.01		2.01		2016-07-12	2021-07-12	24447
D23287	11/22/2014	2018-01-10	2018-03-01	2018-03-01	9/28/2018	2018-01-10	2018-06-10	2018-09-10	2.01	1.82	0.19		11/22/2019	11/22/2024	25528
D23295	2015-06-07	9/28/2018	2018-04-01	2018-04-01	9/23/2018	9/27/2018	9/28/2018	2018-01-10	1.97	1.97			2020-06-07	2025-06-07	25754
D23296	1/30/2005	2019-07-08	2018-04-01	2018-04-01	2019-04-08	2019-08-08	2019-07-08	2019-10-08	1.94			1.94	1/30/2010	1/30/2015	21944
D23297	2008-10-03	2019-07-08	2018-04-01	2018-04-01	2019-04-08	2019-07-08	2019-07-08	2019-10-08	1.93		0.11	1.82	2013-10-03	2018-10-03	23079
D23306	2008-01-11	9/23/2019	2018-05-01	2018-05-01	9/17/2019	9/19/2019	9/24/2019	9/27/2019	2.02		0.77	1.25	2013-01-11	2018-01-11	23315
D23316	2010-10-03	2018-07-09	2018-05-01	2018-05-01	2018-04-09	2018-07-09	2018-07-09	2018-10-09	2.01		2.01		2015-10-03	2020-10-03	23810
D23320	2015-07-02	1/14/2019	2018-08-01	2018-08-01	2019-11-01	2019-12-01	1/13/2019	1/16/2019	2.01	2.01			2020-07-02	2025-07-02	25605
D23321	6/28/2014	1/14/2019	2018-08-01	2018-08-01	2019-10-01	2019-12-01	1/15/2019	1/18/2019	2.01	1.4	0.61		6/28/2019	6/28/2024	25381
D23339	6/24/2015	2019-01-10	2018-10-01	2018-10-01	9/23/2019	9/25/2019	2019-01-10	2019-04-10	2.01	2.01			6/24/2020	6/24/2025	25742
D23341	11/15/2005	9/21/2018	2018-10-01	2018-10-01	9/17/2018	9/19/2018	9/23/2018	9/26/2018	2.01			2.01	11/15/2010	11/15/2015	22234
D23345	2008-02-06	8/13/2018	2018-10-01	2018-10-01	2018-07-08	2018-10-08	8/13/2018	8/16/2018	2.02		0.33	1.69	2013-02-06	2018-02-06	23163
D23346	8/18/2008	10/14/2019	2018-10-01	2018-10-01	2019-11-10	10/14/2019	10/14/2019	10/17/2019	2.02		0.54	1.48	8/18/2013	8/18/2018	23240
D23347	1/29/2012	2019-10-05	2018-10-01	2018-10-01	2019-06-05	2019-08-05	2019-09-05	2019-12-05	2.01		2.01		1/29/2017	1/29/2022	24500
D23367	2007-01-01	9/29/2018	2018-12-01	2018-12-01	9/26/2018	9/28/2018	9/30/2018	2018-03-10	2.01			2.01	2012-01-01	2017-01-01	22646
D23369	2/28/2005	3/15/2019	2018-12-01	2018-12-01	2019-12-03	3/15/2019	3/14/2019	3/17/2019	1.84			1.84	2/28/2010	2/28/2015	21973
D23371	2011-03-06	2/15/2019	2018-12-01	2018-12-01	2019-12-02	2/15/2019	2/16/2019	2/19/2019	2.01		2.01		2016-03-06	2021-03-06	24260
D23375	8/23/2012	12/27/2018	2018-12-01	2018-12-01	12/21/2018	12/24/2018	12/27/2018	12/30/2018	2.01		2.01		8/23/2017	8/23/2022	24706
D23376	2015-02-04	5/14/2019	2018-12-01	2018-12-01	2019-07-05	2019-08-05	5/14/2019	5/17/2019	2.01	2.01			2020-02-04	2025-02-04	25659
D23377	6/14/2017	2/21/2019	2018-12-01	2018-12-01	2/18/2019	2/20/2019	2/21/2019	2/24/2019	2.01	2.01			6/14/2022	6/14/2027	26463
D23378	2012-03-05	2019-10-05	1/15/2018	1/15/2018	2019-07-05	2019-10-05	2019-12-05	5/15/2019	2.01		2.01		2017-03-05	2022-03-05	24594
D23380	5/13/2005	8/26/2019	1/15/2018	1/15/2018	8/23/2019	8/26/2019	8/26/2019	8/29/2019	2.01			2.01	5/13/2010	5/13/2015	22048
D23389	12/27/2010	7/18/2018	1/15/2018	1/15/2018	7/15/2018	7/16/2018	7/19/2018	7/22/2018	2.01		2.01		12/27/2015	12/27/2020	24102
D23409	2015-01-12	10/20/2018	1/17/2018	1/17/2018	10/15/2018	10/17/2018	10/20/2018	10/23/2018	1.99	1.99			2020-01-12	2025-01-12	25902
D23410	2004-05-03	2019-12-01	1/17/2018	1/17/2018	2019-08-01	2019-09-01	2019-12-01	1/15/2019	1.13			1.13	2009-05-03	2014-05-03	21613
D23418	6/25/2009	8/13/2018	1/18/2018	1/18/2018	2018-10-08	8/14/2018	8/13/2018	8/16/2018	2.01		1.38	0.63	6/25/2014	6/25/2019	23552
D23424	2/25/2007	4/14/2018	1/18/2018	1/18/2018	2018-09-04	2018-12-04	4/14/2018	4/17/2018	2.01			2.01	2/25/2012	2/25/2017	22701
D23430	2/21/2013	6/18/2018	1/19/2018	1/19/2018	6/14/2018	6/18/2018	6/18/2018	6/21/2018	2.01	0.04	1.97		2/21/2018	2/21/2023	24888
D23432	2006-01-02	2018-09-08	1/19/2018	1/19/2018	2018-06-08	2018-07-08	8/16/2018	8/19/2018	1.99			1.99	2011-01-02	2016-01-02	22312
D23440	10/18/2007	8/23/2018	1/19/2018	1/19/2018	8/20/2018	8/23/2018	8/23/2018	8/26/2018	2.01			2.01	10/18/2012	10/18/2017	22936
D23442	7/19/2012	11/16/2018	1/19/2018	1/19/2018	11/13/2018	11/16/2018	11/16/2018	11/19/2018	2.01		2.01		7/19/2017	7/19/2022	24671
D23447	9/19/2006	4/25/2018	1/22/2018	1/22/2018	4/22/2018	4/25/2018	4/28/2018	2018-01-05	1.97			1.97	9/19/2011	9/19/2016	22542
D23462	2/22/2005	5/15/2019	1/23/2018	1/23/2018	2019-12-05	5/14/2019	5/18/2019	5/21/2019	2.01			2.01	2/22/2010	2/22/2015	21967
D23470	2/23/2014	2018-12-12	1/24/2018	1/24/2018	2018-09-12	2018-12-12	12/14/2018	12/17/2018	1.84	0.84	1		2/23/2019	2/23/2024	25256
D23471	8/30/2015	2018-01-06	1/24/2018	1/24/2018	5/29/2018	2018-01-06	2018-01-06	2018-04-06	1.84	1.84			8/30/2020	8/30/2025	25809
D23482	8/17/2008	11/13/2018	1/25/2018	1/25/2018	2018-09-11	11/13/2018	11/13/2018	11/16/2018	2.01		0.5	1.51	8/17/2013	8/17/2018	23239
D23487	2008-03-02	2018-05-10	1/25/2018	1/25/2018	9/30/2018	2018-04-10	2018-05-10	2018-08-10	2.01			2.01	2013-03-02	2018-03-02	23044
D23488	3/25/2010	4/27/2018	1/25/2018	1/25/2018	4/22/2018	4/26/2018	4/27/2018	4/30/2018	2.01		2.01		3/25/2015	3/25/2020	23825
D24001	3/13/2014	6/29/2019	11/20/2017	11/20/2017	6/27/2019	6/28/2019	6/29/2019	2019-02-07	2.02	1.25	0.77		3/13/2019	3/13/2024	25274
D24002	7/29/2016	10/26/2018	11/20/2017	11/20/2017	10/23/2018	10/24/2018	10/26/2018	10/29/2018	2.01	2.01			7/29/2021	7/29/2026	26142
D24005	2005-12-07	2019-07-03	11/20/2017	11/20/2017	2019-04-03	2019-07-03	3/15/2019	3/18/2019	2.01			2.01	2010-12-07	2015-12-07	22108
D24006	9/15/2011	2018-07-05	11/20/2017	11/20/2017	2018-04-05	2018-07-05	2018-10-05	5/13/2018	2.01		2.01		9/15/2016	9/15/2021	24364
D24007	2004-06-03	10/26/2018	11/20/2017	11/20/2017	10/22/2018	10/26/2018	10/31/2018	2018-03-11	1.28			1.28	2009-06-03	2014-06-03	21614
D24008	5/22/2013	2018-05-09	11/21/2017	11/21/2017	2018-02-09	2018-04-09	2018-05-09	2018-08-09	2.01	0.44	1.57		5/22/2018	5/22/2023	24979
D24010	9/23/2013	8/24/2019	11/21/2017	11/21/2017	8/21/2019	8/24/2019	8/24/2019	8/27/2019	2	0.79	1.21		9/23/2018	9/23/2023	25103
D24013	7/20/2011	2019-05-08	11/21/2017	11/21/2017	2019-01-08	2019-03-08	2019-05-08	2019-08-08	2.01		2.01		7/20/2016	7/20/2021	24307
D24014	2017-09-04	2019-07-08	11/21/2017	11/21/2017	2019-04-08	2019-05-08	2019-10-08	8/13/2019	2.01	2.01			2022-09-04	2027-09-04	26397
D24029	11/26/2016	1/30/2019	11/23/2017	11/23/2017	1/26/2019	1/30/2019	1/31/2019	2019-03-02	2.01	2.01			11/26/2021	11/26/2026	26262
D24031	3/24/2015	8/20/2019	11/23/2017	11/23/2017	8/18/2019	8/20/2019	8/20/2019	8/23/2019	2.01	2.01			3/24/2020	3/24/2025	25650
D24032	12/17/2009	1/28/2019	11/23/2017	11/23/2017	1/26/2019	1/28/2019	1/30/2019	2019-02-02	2.01		2.01		12/17/2014	12/17/2019	23727
D24045	8/29/2007	9/18/2018	11/27/2017	11/27/2017	9/14/2018	9/17/2018	9/18/2018	9/21/2018	2.01			2.01	8/29/2012	8/29/2017	22886
D24050	2016-09-04	7/26/2019	11/27/2017	11/27/2017	7/22/2019	7/23/2019	7/27/2019	7/30/2019	2.01	2.01			2021-09-04	2026-09-04	26031
D24053	11/15/2013	2019-02-09	11/28/2017	11/28/2017	8/31/2019	2019-02-09	2019-02-09	2019-05-09	2.01	0.9	1.11		11/15/2018	11/15/2023	25156
D24055	2007-10-10	2019-04-09	11/28/2017	11/28/2017	8/31/2019	2019-03-09	2019-04-09	2019-07-09	2.01			2.01	2012-10-10	2017-10-10	22928
D24066	4/22/2016	2/16/2019	11/29/2017	11/29/2017	2019-11-02	2/13/2019	2/16/2019	2/19/2019	2.01	2.01			4/22/2021	4/22/2026	26044
D24067	4/22/2016	2019-02-03	11/29/2017	11/29/2017	2/27/2019	2019-03-03	2019-02-03	2019-05-03	2.01	2.01			4/22/2021	4/22/2026	26044
D24070	1/20/2015	2019-09-08	11/29/2017	11/29/2017	2019-05-08	2019-07-08	2019-08-08	2019-11-08	2.01	2.01			1/20/2020	1/20/2025	25587
D24071	10/30/2016	2018-10-10	11/29/2017	11/29/2017	2018-05-10	2018-10-10	2018-10-10	10/13/2018	2.01	2.01			10/30/2021	10/30/2026	26235
D24073	2011-03-05	1/29/2019	11/29/2017	11/29/2017	1/26/2019	1/29/2019	1/29/2019	2019-01-02	2.01		2.01		2016-03-05	2021-03-05	24229
D24079	2004-01-01	2018-03-10	11/29/2017	11/29/2017	9/28/2018	2018-03-10	2018-03-10	2018-06-10	1.09			1.09	2009-01-01	2014-01-01	21550
D24081	8/30/2009	2019-09-10	11/30/2017	11/30/2017	2019-06-10	2019-10-10	10/13/2019	10/16/2019	2.02		1.69	0.33	8/30/2014	8/30/2019	23618
D24082	3/24/2011	2019-02-03	11/30/2017	11/30/2017	2/27/2019	2/28/2019	2019-02-03	2019-05-03	2.01		2.01		3/24/2016	3/24/2021	24189
D24091	11/17/2016	2019-09-05	11/30/2017	11/30/2017	2019-05-05	2019-09-05	2019-07-05	2019-10-05	2.01	2.01			11/17/2021	11/17/2026	26253
D24111	2005-05-11	8/20/2019	2017-04-12	2017-04-12	8/17/2019	8/19/2019	8/21/2019	8/24/2019	2.01			2.01	2010-05-11	2015-05-11	22224
D24117	2015-04-11	9/18/2018	2017-05-12	2017-05-12	9/14/2018	9/17/2018	9/19/2018	9/22/2018	2.01	2.01			2020-04-11	2025-04-11	25875
D24125	2014-05-10	2018-04-05	2017-05-12	2017-05-12	2018-02-05	2018-04-05	2018-05-05	2018-08-05	1.97	1.76	0.21		2019-05-10	2024-05-10	25480
D24130	6/15/2012	8/31/2019	2017-05-12	2017-05-12	8/27/2019	8/30/2019	8/31/2019	2019-03-09	1.92		1.92		6/15/2017	6/15/2022	24637
D24131	11/25/2014	4/25/2018	2017-06-12	2017-06-12	4/22/2018	4/23/2018	4/24/2018	4/27/2018	2.02	1.92	0.1		11/25/2019	11/25/2024	25531
D24132	3/24/2006	2018-02-11	2017-06-12	2017-06-12	10/31/2018	2018-01-11	2018-02-11	2018-05-11	2.01			2.01	3/24/2011	3/24/2016	22363
D24133	9/17/2007	2018-02-11	2017-06-12	2017-06-12	10/30/2018	2018-01-11	2018-02-11	2018-05-11	2.01			2.01	9/17/2012	9/17/2017	22905
D24134	2011-11-10	2018-12-10	2017-06-12	2017-06-12	2018-09-10	2018-10-10	2018-12-10	10/15/2018	2.01		2.01		2016-11-10	2021-11-10	24390
D24137	2/13/2016	9/28/2019	2017-06-12	2017-06-12	9/26/2019	9/28/2019	9/28/2019	2019-01-10	2.01	2.01			2/13/2021	2/13/2026	25976
D24138	2013-10-06	3/30/2019	2017-06-12	2017-06-12	3/26/2019	3/27/2019	3/31/2019	2019-03-04	2.01	0.44	1.57		2018-10-06	2023-10-06	24998
D24139	9/26/2004	5/28/2019	2017-06-12	2017-06-12	5/25/2019	5/27/2019	5/29/2019	2019-01-06	1.8			1.8	9/26/2009	9/26/2014	21818
D24142	8/21/2010	7/17/2019	2017-06-12	2017-06-12	7/14/2019	7/17/2019	7/21/2019	7/24/2019	2.01		2.01		8/21/2015	8/21/2020	23974
D24143	7/31/2010	2019-03-05	2017-06-12	2017-06-12	4/29/2019	2019-01-05	2019-03-05	2019-06-05	2.01		2.01		7/31/2015	7/31/2020	23953
D24144	9/15/2012	7/29/2019	2017-06-12	2017-06-12	7/26/2019	7/29/2019	7/29/2019	2019-01-08	2.01		2.01		9/15/2017	9/15/2022	24729
D24145	1/16/2017	2019-05-09	2017-06-12	2017-06-12	2019-02-09	2019-04-09	2019-08-09	2019-11-09	1.97	1.97			1/16/2022	1/16/2027	26313
D24147	8/31/2004	2/15/2019	2017-07-12	2017-07-12	2019-12-02	2/14/2019	2/15/2019	2/18/2019	1.72			1.72	8/31/2009	8/31/2014	21792
D24150	2005-06-08	2018-04-05	2017-07-12	2017-07-12	2018-01-05	2018-04-05	2018-03-05	2018-06-05	2.01			2.01	2010-06-08	2015-06-08	22133
D24156	9/26/2007	10/21/2019	2017-08-12	2017-08-12	10/18/2019	10/21/2019	10/22/2019	10/25/2019	1.94			1.94	9/26/2012	9/26/2017	22914
D24157	2010-08-12	7/23/2019	2017-08-12	2017-08-12	7/19/2019	7/23/2019	7/22/2019	7/25/2019	1.94		1.94		2015-08-12	2020-08-12	24083
D24159	5/29/2010	12/24/2018	2017-08-12	2017-08-12	12/20/2018	12/21/2018	12/24/2018	12/27/2018	2.01		2.01		5/29/2015	5/29/2020	23890
D24176	2006-03-10	11/21/2018	2017-11-12	2017-11-12	11/18/2018	11/19/2018	11/22/2018	11/25/2018	2.01			2.01	2011-03-10	2016-03-10	22556
D24179	12/26/2014	8/16/2018	2017-11-12	2017-11-12	2018-12-08	8/13/2018	8/16/2018	8/19/2018	1.99	1.95	0.04		12/26/2019	12/26/2024	25562
D24181	12/21/2013	2/20/2019	2017-11-12	2017-11-12	2/19/2019	2/20/2019	2/19/2019	2/22/2019	2.01	0.96	1.05		12/21/2018	12/21/2023	25192
D24197	12/29/2010	2/15/2019	12/13/2017	12/13/2017	2019-12-02	2/13/2019	2/15/2019	2/18/2019	2.01		2.01		12/29/2015	12/29/2020	24104
D24201	2006-03-10	9/21/2019	12/13/2017	12/13/2017	9/17/2019	9/18/2019	9/21/2019	9/24/2019	2.01			2.01	2011-03-10	2016-03-10	22556
D24209	2/26/2017	6/21/2019	12/14/2017	12/14/2017	6/18/2019	6/21/2019	6/20/2019	6/23/2019	2.01	2.01			2/26/2022	2/26/2027	26354
D24210	10/21/2011	8/22/2019	12/14/2017	12/14/2017	8/19/2019	8/22/2019	8/25/2019	8/28/2019	2.01		2.01		10/21/2016	10/21/2021	24400
D24214	10/20/2010	2018-11-10	12/15/2017	12/15/2017	2018-08-10	2018-09-10	2018-12-10	10/15/2018	2.01		2.01		10/20/2015	10/20/2020	24034
D24215	2014-02-09	2018-09-10	12/15/2017	12/15/2017	2018-04-10	2018-05-10	2018-08-10	2018-11-10	2.01	1.65	0.36		2019-02-09	2024-02-09	25447
D24216	2006-10-01	2019-06-03	12/15/2017	12/15/2017	2019-03-03	2019-04-03	2019-07-03	2019-10-03	2.01			2.01	2011-10-01	2016-10-01	22290
D24219	11/29/2009	8/22/2019	12/15/2017	12/15/2017	8/18/2019	8/19/2019	8/22/2019	8/25/2019	2.01		1.9	0.11	11/29/2014	11/29/2019	23709
D24220	2014-08-08	2018-10-12	12/15/2017	12/15/2017	2018-06-12	2018-07-12	2018-10-12	12/13/2018	2.01	1.59	0.42		2019-08-08	2024-08-08	25422
D24241	2008-12-11	8/13/2018	12/19/2017	12/19/2017	2018-09-08	2018-10-08	8/13/2018	8/16/2018	1.99		0.82	1.17	2013-12-11	2018-12-11	23326
D24243	2006-04-04	5/29/2019	12/20/2017	12/20/2017	5/24/2019	5/29/2019	5/29/2019	2019-01-06	1.69			1.69	2011-04-04	2016-04-04	22374
D24244	11/14/2009	6/18/2019	12/20/2017	12/20/2017	6/16/2019	6/17/2019	6/19/2019	6/22/2019	1.68		1.51	0.17	11/14/2014	11/14/2019	23694
D24246	2010-09-01	7/16/2018	12/20/2017	12/20/2017	7/14/2018	7/16/2018	7/24/2018	7/27/2018	2.01		1.99	0.02	2015-09-01	2020-09-01	23750
D24248	4/15/2006	4/16/2018	12/20/2017	12/20/2017	2018-12-04	4/13/2018	4/13/2018	4/16/2018	2.01			2.01	4/15/2011	4/15/2016	22385
D24252	2006-11-06	4/20/2019	12/20/2017	12/20/2017	4/18/2019	4/20/2019	4/20/2019	4/23/2019	2.01			2.01	2011-11-06	2016-11-06	22442
D24259	10/17/2006	2018-05-09	12/21/2017	12/21/2017	8/31/2018	2018-04-09	2018-05-09	2018-08-09	2.01			2.01	10/17/2011	10/17/2016	22570
D24260	2004-01-10	2018-06-04	12/21/2017	12/21/2017	2018-02-04	2018-05-04	2018-04-04	2018-07-04	1.76			1.76	2009-01-10	2014-01-10	21823
D24262	2015-11-04	2/20/2019	12/21/2017	12/21/2017	2/17/2019	2/18/2019	2/22/2019	2/25/2019	2.01	2.01			2020-11-04	2025-11-04	25668
D24264	10/26/2016	9/30/2019	12/22/2017	12/22/2017	9/26/2019	9/27/2019	2019-03-10	2019-06-10	2.01	2.01			10/26/2021	10/26/2026	26231
D24271	3/22/2007	2019-09-08	12/22/2017	12/22/2017	2019-05-08	2019-09-08	2019-09-08	2019-12-08	2.01			2.01	3/22/2012	3/22/2017	22726
D24273	4/19/2017	9/13/2018	12/22/2017	12/22/2017	2018-10-09	9/13/2018	9/14/2018	9/17/2018	1.95	1.95			4/19/2022	4/19/2027	26407
D24276	6/17/2012	2018-07-05	12/22/2017	12/22/2017	2018-03-05	2018-04-05	2018-12-05	5/15/2018	2.01		2.01		6/17/2017	6/17/2022	24639
D24278	2013-03-02	2018-03-09	12/22/2017	12/22/2017	8/30/2018	8/31/2018	2018-03-09	2018-06-09	2.01	0.06	1.95		2018-03-02	2023-03-02	24870
D24279	7/30/2010	2/26/2019	12/22/2017	12/22/2017	2/21/2019	2/22/2019	2/27/2019	2019-02-03	2.01		2.01		7/30/2015	7/30/2020	23952
D24282	11/21/2010	8/24/2019	12/22/2017	12/22/2017	8/21/2019	8/23/2019	8/24/2019	8/27/2019	1.97		1.97		11/21/2015	11/21/2020	24066
D24288	1/31/2011	8/29/2018	12/26/2017	12/26/2017	8/26/2018	8/28/2018	8/28/2018	8/31/2018	2.01		2.01		1/31/2016	1/31/2021	24137
D24298	8/20/2012	11/27/2018	12/27/2017	12/27/2017	11/24/2018	11/27/2018	11/29/2018	2018-02-12	2.01		2.01		8/20/2017	8/20/2022	24703
D24302	2009-03-11	8/27/2019	12/27/2017	12/27/2017	8/23/2019	8/27/2019	8/27/2019	8/30/2019	2.01		1.8	0.21	2014-03-11	2019-03-11	23683
D24307	9/19/2004	10/31/2018	12/27/2017	12/27/2017	10/28/2018	10/31/2018	2018-01-11	2018-04-11	1.72			1.72	9/19/2009	9/19/2014	21811
D24318	2013-03-08	7/26/2019	12/28/2017	12/28/2017	7/23/2019	7/25/2019	7/25/2019	7/28/2019	2.02	0.54	1.48		2018-03-08	2023-03-08	25052
D24321	2/15/2015	2018-07-12	12/28/2017	12/28/2017	2018-04-12	2018-06-12	2018-07-12	2018-10-12	2.01	2.01			2/15/2020	2/15/2025	25613
D24322	2004-01-10	2018-12-05	12/28/2017	2019-01-10	2018-08-05	5/13/2018	2018-12-05	5/15/2018	1.76			1.76	2009-01-10	2014-01-10	21823
D24323	2006-05-01	2018-12-05	12/28/2017	12/28/2017	2018-09-05	5/13/2018	5/15/2018	5/18/2018	2.01			2.01	2011-05-01	2016-05-01	22285
D24324	5/15/2009	2019-06-06	12/28/2017	12/28/2017	2019-03-06	2019-06-06	2019-06-06	2019-09-06	2.01		1.32	0.69	5/15/2014	5/15/2019	23511
D24328	2008-01-12	6/20/2019	12/29/2017	12/29/2017	6/14/2019	6/20/2019	6/20/2019	6/23/2019	2.01		0.86	1.15	2013-01-12	2018-01-12	23345
D24338	10/17/2008	2/15/2019	2018-02-01	2018-02-01	2019-12-02	2/15/2019	2/14/2019	2/17/2019	2.01		0.73	1.28	10/17/2013	10/17/2018	23300
D24343	9/19/2009	2019-01-10	2018-02-01	2018-02-01	9/26/2019	2019-01-10	2019-01-10	2019-04-10	2.01		1.65	0.36	9/19/2014	9/19/2019	23638
D24351	2006-04-02	2018-01-11	2018-03-01	2018-03-01	10/29/2018	2018-01-11	2018-01-11	2018-04-11	2.01			2.01	2011-04-02	2016-04-02	22315
D24352	12/19/2007	2/14/2019	2018-03-01	2018-03-01	2019-12-02	2/13/2019	2/14/2019	2/17/2019	2.01			2.01	12/19/2012	12/19/2017	22998
D24354	2011-08-12	2019-05-09	2018-03-01	2018-03-01	2019-02-09	2019-04-09	2019-04-09	2019-07-09	2.01		2.01		2016-08-12	2021-08-12	24448
D24359	9/19/2011	2018-11-08	2018-03-01	2018-03-01	2018-08-08	2018-09-08	2018-10-08	8/13/2018	2.01		2.01		9/19/2016	9/19/2021	24368
D24360	8/27/2012	9/21/2018	2018-04-01	2018-04-01	9/15/2018	9/20/2018	9/21/2018	9/24/2018	2.01		2.01		8/27/2017	8/27/2022	24710
D24372	10/15/2014	2/18/2019	2018-04-01	2018-04-01	2/15/2019	2/18/2019	2/17/2019	2/20/2019	2.01	1.72	0.29		10/15/2019	10/15/2024	25490
D24373	7/20/2014	5/30/2019	2018-04-01	2018-04-01	5/27/2019	5/28/2019	5/29/2019	2019-01-06	2.02	1.48	0.54		7/20/2019	7/20/2024	25403
D24374	10/28/2016	8/13/2019	2018-04-01	2018-04-01	2019-09-08	8/13/2019	8/19/2019	8/22/2019	2.01	2.01			10/28/2021	10/28/2026	26233
D24375	2006-01-06	2019-01-02	2018-05-01	2018-05-01	1/24/2019	1/25/2019	2019-01-02	2019-04-02	2.01			2.01	2011-01-06	2016-01-06	22432
D24383	5/28/2008	7/16/2018	2018-05-01	2018-05-01	7/13/2018	7/17/2018	7/19/2018	7/22/2018	2.02		0.33	1.69	5/28/2013	5/28/2018	23158
D24391	2014-02-05	8/28/2019	2018-08-01	2018-08-01	8/25/2019	8/26/2019	8/27/2019	8/30/2019	2	1.23	0.77		2019-02-05	2024-02-05	25324
D24392	6/19/2016	8/28/2019	2018-08-01	2018-08-01	8/25/2019	8/26/2019	8/27/2019	8/30/2019	1.99	1.99			6/19/2021	6/19/2026	26102
D24406	2011-05-05	10/24/2018	2018-09-01	2018-09-01	10/21/2018	10/23/2018	10/24/2018	10/27/2018	2.01		2.01		2016-05-05	2021-05-05	24231
D24407	2008-03-03	3/22/2019	2018-10-01	2018-10-01	3/19/2019	3/20/2019	3/21/2019	3/24/2019	2.02		0.08	1.94	2013-03-03	2018-03-03	23072
D24408	2010-01-04	2019-06-06	2018-10-01	2018-10-01	2019-03-06	2019-04-06	2019-05-06	2019-08-06	2.01		2.01		2015-01-04	2020-01-04	23832
D24410	12/29/2007	12/21/2018	2018-10-01	2018-10-01	12/19/2018	12/22/2018	12/21/2018	12/24/2018	1.99			1.99	12/29/2012	12/29/2017	23008
D24414	2015-06-05	2019-06-06	2018-10-01	2018-10-01	2019-05-06	2019-06-06	2019-08-06	2019-11-06	2.01	2.01			2020-06-05	2025-06-05	25693
D24422	2011-03-09	7/29/2019	2018-11-01	2018-11-01	7/28/2019	7/30/2019	7/29/2019	2019-01-08	2.05		2.05		2016-03-09	2021-03-09	24352
D24423	2015-06-04	8/20/2019	2018-11-01	2018-11-01	8/17/2019	8/22/2019	8/21/2019	8/24/2019	2.01	2.01			2020-06-04	2025-06-04	25663
D24424	12/21/2004	2018-08-08	2018-11-01	2018-11-01	2018-04-08	2018-08-08	2018-08-08	2018-11-08	1.94			1.94	12/21/2009	12/21/2014	21904
D24426	3/18/2006	2/28/2019	2018-11-01	2018-11-01	2/25/2019	2/28/2019	2/27/2019	2019-02-03	2.01			2.01	3/18/2011	3/18/2016	22357
D24427	3/25/2008	2/28/2019	2018-11-01	2018-11-01	2/25/2019	2/28/2019	2/27/2019	2019-02-03	2.01		0.13	1.88	3/25/2013	3/25/2018	23094
D24430	3/30/2015	7/30/2019	2018-12-01	2018-12-01	7/26/2019	7/27/2019	7/30/2019	2019-02-08	1.99	1.99			3/30/2020	3/30/2025	25656
D24434	9/20/2011	9/18/2018	2018-12-01	2018-12-01	9/13/2018	9/15/2018	9/19/2018	9/22/2018	2.01		2.01		9/20/2016	9/20/2021	24369
D24435	2010-11-10	9/18/2018	2018-12-01	2018-12-01	9/14/2018	9/15/2018	9/19/2018	9/22/2018	2.01		2.01		2015-11-10	2020-11-10	24025
D24439	2006-09-09	7/26/2018	2018-12-01	2018-12-01	7/23/2018	7/26/2018	7/28/2018	7/31/2018	2.01			2.01	2011-09-09	2016-09-09	22532
D24440	11/18/2007	7/23/2018	2018-12-01	2018-12-01	7/20/2018	7/23/2018	7/25/2018	7/28/2018	2.01			2.01	11/18/2012	11/18/2017	22967
D24448	2004-04-03	2/18/2019	1/15/2018	1/15/2018	2/15/2019	2/18/2019	2/21/2019	2/24/2019	1.17			1.17	2009-04-03	2014-04-03	21612
D24449	7/28/2007	10/31/2018	1/15/2018	1/15/2018	10/28/2018	10/29/2018	10/30/2018	2018-02-11	2.01			2.01	7/28/2012	7/28/2017	22854
D24450	5/22/2009	8/22/2019	1/15/2018	1/15/2018	8/15/2019	8/17/2019	8/22/2019	8/25/2019	2.01		1.28	0.73	5/22/2014	5/22/2019	23518
D24454	2010-10-09	3/27/2019	1/16/2018	1/16/2018	3/24/2019	3/26/2019	3/26/2019	3/29/2019	2.01		2.01		2015-10-09	2020-10-09	23994
D24480	2007-12-05	10/22/2018	1/17/2018	1/17/2018	10/19/2018	10/20/2018	10/22/2018	10/25/2018	2.01			2.01	2012-12-05	2017-12-05	22777
D24485	12/25/2008	2019-03-05	1/18/2018	1/18/2018	4/30/2019	2019-02-05	2019-02-05	2019-05-05	2.01		0.88	1.13	12/25/2013	12/25/2018	23369
D24492	2010-01-06	7/25/2018	1/18/2018	1/18/2018	7/18/2018	7/19/2018	7/24/2018	7/27/2018	2.01		2.01		2015-01-06	2020-01-06	23893
D24493	8/25/2012	6/29/2019	1/18/2018	1/18/2018	6/26/2019	6/27/2019	6/29/2019	2019-02-07	2.01		2.01		8/25/2017	8/25/2022	24708
D24494	3/30/2014	6/29/2019	1/18/2018	1/18/2018	6/26/2019	6/27/2019	6/30/2019	2019-03-07	2.01	1.13	0.88		3/30/2019	3/30/2024	25291
D24496	2006-11-10	5/15/2019	1/18/2018	1/18/2018	2019-12-05	5/15/2019	5/15/2019	5/18/2019	2.01			2.01	2011-11-10	2016-11-10	22564
D24498	2011-10-11	5/15/2019	1/18/2018	1/18/2018	2019-12-05	5/15/2019	5/16/2019	5/19/2019	2.01		2.01		2016-10-11	2021-10-11	24420
D24502	2011-09-01	2018-12-06	1/19/2018	1/19/2018	2018-06-06	2018-08-06	2018-11-06	6/14/2018	1.8		1.8		2016-09-01	2021-09-01	24115
D24509	1/17/2015	2019-07-06	1/19/2018	1/19/2018	2019-03-06	2019-07-06	2019-07-06	2019-10-06	2.02	1.94	0.08		1/17/2020	1/17/2025	25584
D24512	2013-01-01	7/23/2019	1/19/2018	1/19/2018	7/19/2019	7/20/2019	7/22/2019	7/25/2019	2.01		2.01		2018-01-01	2023-01-01	24837
D24513	2015-01-01	2/23/2019	1/19/2018	1/19/2018	2/20/2019	2/21/2019	2/22/2019	2/25/2019	2.01	1.9	0.11		2020-01-01	2025-01-01	25568
D24517	10/14/2016	2/20/2019	1/22/2018	1/22/2018	2/16/2019	2/20/2019	2/20/2019	2/23/2019	2.01	2.01			10/14/2021	10/14/2026	26219
D24523	2012-02-08	6/22/2018	1/22/2018	1/22/2018	6/19/2018	6/22/2018	6/24/2018	6/27/2018	2.01		2.01		2017-02-08	2022-02-08	24685
D24524	6/27/2016	5/15/2019	1/22/2018	1/22/2018	2019-11-05	5/15/2019	5/13/2019	5/16/2019	2.01	2.01			6/27/2021	6/27/2026	26110
D24528	9/30/2013	2019-07-10	1/22/2018	1/22/2018	2019-04-10	2019-07-10	2019-11-10	10/14/2019	2.01	0.63	1.38		9/30/2018	9/30/2023	25110
D24533	2012-10-05	6/13/2018	1/23/2018	1/23/2018	2018-10-06	2018-12-06	6/13/2018	6/16/2018	2.01		2.01		2017-10-05	2022-10-05	24601
D24535	2004-03-05	6/26/2018	1/23/2018	1/23/2018	6/23/2018	6/26/2018	6/26/2018	6/29/2018	1.26			1.26	2009-03-05	2014-03-05	21672
D24542	2009-06-08	8/14/2019	1/24/2018	1/24/2018	2019-10-08	8/14/2019	8/15/2019	8/18/2019	1.96		1.42	0.54	2014-06-08	2019-06-08	23594
D24543	2010-01-09	5/23/2019	1/24/2018	1/24/2018	5/20/2019	5/23/2019	5/23/2019	5/26/2019	2.01		2.01		2015-01-09	2020-01-09	23985
D24544	9/13/2013	2019-10-06	1/24/2018	1/24/2018	2019-03-06	2019-06-06	2019-10-06	6/13/2019	1.96	0.52	1.44		9/13/2018	9/13/2023	25093
D24545	2/13/2007	2018-11-09	1/24/2018	1/24/2018	2018-04-09	2018-05-09	2018-11-09	9/14/2018	2.01			2.01	2/13/2012	2/13/2017	22689
D24546	2014-08-08	8/14/2019	1/24/2018	1/24/2018	2019-09-08	2019-10-08	8/14/2019	8/17/2019	2.02	1.48	0.54		2019-08-08	2024-08-08	25422
D24547	2016-05-03	2019-02-08	1/24/2018	1/24/2018	7/29/2019	7/31/2019	2019-02-08	2019-05-08	2.01	2.01			2021-05-03	2026-05-03	25996
D24553	3/22/2005	2018-08-09	1/25/2018	1/25/2018	2018-04-09	2018-06-09	2018-11-09	9/14/2018	2.01			2.01	3/22/2010	3/22/2015	21996
D24555	11/15/2010	2018-03-05	1/25/2018	1/25/2018	2018-01-05	2018-03-05	2018-05-05	2018-08-05	2.01		2.01		11/15/2015	11/15/2020	24060
D24556	2012-01-01	2018-03-05	1/25/2018	1/25/2018	4/26/2018	4/27/2018	2018-04-05	2018-07-05	2.01		2.01		2017-01-01	2022-01-01	24472
D24557	2009-01-06	2019-12-04	1/25/2018	1/25/2018	2019-07-04	2019-11-04	2019-12-04	4/15/2019	2.01		1.28	0.73	2014-01-06	2019-01-06	23528
D24559	10/20/2015	2018-10-12	1/25/2018	1/25/2018	2018-08-12	2018-10-12	2018-10-12	12/13/2018	2.01	2.01			10/20/2020	10/20/2025	25860
D24561	2009-06-03	4/25/2019	1/25/2018	1/25/2018	4/21/2019	4/25/2019	4/27/2019	4/30/2019	2.01		1.05	0.96	2014-06-03	2019-06-03	23441
D24562	10/29/2008	2/20/2019	1/25/2018	1/25/2018	2/14/2019	2/20/2019	2019-01-03	2019-04-03	2.01		0.71	1.3	10/29/2013	10/29/2018	23312
D24563	2010-08-10	2019-07-08	1/25/2018	1/25/2018	2019-04-08	2019-07-08	2019-08-08	2019-11-08	2.01		2.01		2015-08-10	2020-08-10	24022
D24564	2012-08-10	7/15/2019		1/25/2018	2019-12-07	7/13/2019	7/15/2019	7/18/2019	2.05		2.05		2017-08-10	2022-08-10	24752
D25007	2014-01-06	4/26/2019	11/27/2017	11/27/2017	4/20/2019	4/22/2019	4/26/2019	4/29/2019	2.02	1.46	0.56		2019-01-06	2024-01-06	25354
D25019	9/15/2004	3/26/2019	11/28/2017	11/28/2017	3/22/2019	3/26/2019	3/26/2019	3/29/2019	1.78			1.78	9/15/2009	9/15/2014	21807
D25024	2004-07-08	7/30/2019	11/28/2017	11/28/2017	7/26/2019	7/27/2019	7/31/2019	2019-03-08	1.69			1.69	2009-07-08	2014-07-08	21768
D25034	3/17/2012	7/27/2018	11/29/2017	11/29/2017	7/24/2018	7/25/2018	7/27/2018	7/30/2018	2.01		2.01		3/17/2017	3/17/2022	24547
D25052	12/17/2012	8/25/2018	2017-01-12	2017-01-12	8/22/2018	8/24/2018	8/25/2018	8/28/2018	2.01		2.01		12/17/2017	12/17/2022	24822
D25060	5/25/2014	3/16/2019	2017-01-12	2017-01-12	3/13/2019	3/15/2019	3/16/2019	3/19/2019	2.01	1.42	0.59		5/25/2019	5/25/2024	25347
D25061	2006-06-01	6/22/2019	2017-04-12	2017-04-12	6/20/2019	6/22/2019	6/22/2019	6/25/2019	2.01			2.01	2011-06-01	2016-06-01	22286
D25062	2008-06-12	12/21/2018	2017-04-12	2017-04-12	12/18/2018	12/21/2018	12/21/2018	12/24/2018	2.01		0.94	1.07	2013-06-12	2018-06-12	23350
D25070	8/30/2011	1/18/2019	2017-04-12	2017-04-12	1/15/2019	1/16/2019	1/20/2019	1/23/2019	2.01		2.01		8/30/2016	8/30/2021	24348
D25074	2010-09-12	2019-07-08	2017-05-12	2017-05-12	2019-05-08	2019-06-08	2019-07-08	2019-10-08	1.99		1.99		2015-09-12	2020-09-12	24084
D25078	6/23/2012	5/24/2019	2017-05-12	2017-05-12	5/22/2019	5/23/2019	5/24/2019	5/27/2019	2.01		2.01		6/23/2017	6/23/2022	24645
D25080	2013-09-09	8/16/2018	2017-05-12	2017-05-12	8/13/2018	8/14/2018	8/17/2018	8/20/2018	2.01	0.71	1.3		2018-09-09	2023-09-09	25089
D25084	7/24/2015	2019-08-08	1/18/2018	1/18/2018	2019-04-08	2019-05-08	2019-08-08	2019-11-08	2.01	2.01			7/24/2020	7/24/2025	25772
D25086	2014-04-03	2019-04-05	1/18/2018	1/18/2018	2019-01-05	2019-05-05	2019-04-05	2019-07-05	2.01	1.05	0.96		2019-04-03	2024-04-03	25265
D25087	2009-10-06	2019-10-09	1/22/2018	1/22/2018	2019-08-09	2019-09-09	2019-10-09	9/13/2019	2.01		1.32	0.69	2014-10-06	2019-10-06	23537
D25088	2010-10-07	6/27/2019	1/22/2018	1/22/2018	6/24/2019	6/27/2019	6/27/2019	6/30/2019	2.01		2.01		2015-10-07	2020-10-07	23932
D25090	2015-01-10	8/13/2019	1/22/2018	1/22/2018	2019-08-08	8/13/2019	8/14/2019	8/17/2019	2.01	2.01			2020-01-10	2025-01-10	25841
D25094	9/25/2012	9/17/2019	1/24/2018	1/24/2018	2019-12-09	9/18/2019	9/17/2019	9/20/2019	2.01		2.01		9/25/2017	9/25/2022	24739
D26002	2010-08-03	8/21/2018	1/22/2018	1/22/2018	8/19/2018	8/21/2018	8/21/2018	8/24/2018	2.01		2.01		2015-08-03	2020-08-03	23808
D29005	2006-02-10	8/30/2018	12/27/2017	12/27/2017	8/26/2018	8/29/2018	8/28/2018	8/31/2018	2.01			2.01	2011-02-10	2016-02-10	22555
D29014	2012-12-10	2018-11-08	12/29/2017	12/29/2017	2018-08-08	2018-10-08	2018-12-08	8/15/2018	2.01		2.01		2017-12-10	2022-12-10	24756
D29017	2010-12-02	2018-03-09	2018-02-01	2018-02-01	8/31/2018	2018-03-09	2018-06-09	2018-09-09	2.01		2.01		2015-12-02	2020-12-02	23784
D29018	2013-08-12	10/31/2018	2018-02-01	2018-02-01	10/28/2018	10/30/2018	10/31/2018	2018-03-11	2.01	0.86	1.15		2018-08-12	2023-08-12	25179
D29019	6/15/2005	2/20/2019	2018-02-01	2018-02-01	2/17/2019	2/19/2019	2/20/2019	2/23/2019	2.01			2.01	6/15/2010	6/15/2015	22081
D29054	1/27/2015	2018-05-09	2018-10-01	2018-10-01	2018-04-09	2018-05-09	2018-09-09	2018-12-09	2.01	1.99	0.02		1/27/2020	1/27/2025	25594
D29058	7/28/2012	2018-01-11	2018-10-01	2018-10-01	10/29/2018	10/31/2018	2018-01-11	2018-04-11	2.01		2.01		7/28/2017	7/28/2022	24680
D29065	2012-03-03	8/23/2019	2018-11-01	2018-11-01	8/19/2019	8/22/2019	8/23/2019	8/26/2019	2.01		2.01		2017-03-03	2022-03-03	24533
D29069	2010-11-10	10/31/2018	2018-12-01	2018-12-01	10/25/2018	10/26/2018	10/31/2018	2018-03-11	1.9		1.9		2015-11-10	2020-11-10	24025
D29074	10/30/2009	2019-04-05	2018-12-01	2018-12-01	2019-01-05	2019-04-05	2019-03-05	2019-06-05	1.92		1.65	0.27	10/30/2014	10/30/2019	23679
D29078	5/13/2009	1/31/2019	1/15/2018	1/15/2018	1/28/2019	2019-01-02	2019-01-02	2019-04-02	2.01		1.26	0.75	5/13/2014	5/13/2019	23509
D29080	2014-10-03	6/20/2018	1/15/2018	1/15/2018	6/17/2018	6/20/2018	6/25/2018	6/28/2018	2.01	1.09	0.92		2019-10-03	2024-10-03	25271
D29081	2016-10-03	9/16/2019	1/15/2018	1/15/2018	2019-09-09	9/16/2019	9/16/2019	9/19/2019	2.01	2.01			2021-10-03	2026-10-03	26001
D29084	2/16/2013	2018-03-08	1/15/2018	1/15/2018	7/31/2018	2018-03-08	2018-05-08	2018-08-08	2.01	0.02	1.99		2/16/2018	2/16/2023	24883
D29100	2013-02-09	8/29/2018	1/17/2018	1/17/2018	8/26/2018	8/29/2018	8/29/2018	2018-01-09	1.96	0.56	1.4		2018-02-09	2023-02-09	25082
D29111	2/18/2012	2019-09-08	1/18/2018	1/18/2018	2019-06-08	2019-09-08	2019-09-08	2019-12-08	1.95		1.95		2/18/2017	2/18/2022	24520
D29113	6/30/2014	2019-09-08	1/18/2018	1/18/2018	2019-06-08	2019-09-08	2019-09-08	2019-12-08	2.01	1.38	0.63		6/30/2019	6/30/2024	25383
D29114	2007-11-01	8/13/2019	1/18/2018	1/18/2018	2019-10-08	8/13/2019	8/13/2019	8/16/2019	2.01			2.01	2012-11-01	2017-11-01	22656
D29115	11/27/2010	2019-09-08	1/18/2018	1/18/2018	2019-06-08	2019-09-08	2019-09-08	2019-12-08	2.01		2.01		11/27/2015	11/27/2020	24072
D29116	2014-01-10	4/23/2018	1/18/2018	1/18/2018	4/18/2018	4/19/2018	4/22/2018	4/25/2018	2.01	1.65	0.36		2019-01-10	2024-01-10	25476
D29123	2012-09-05	2018-06-07	1/19/2018	1/19/2018	2018-03-07	2018-06-07	2018-10-07	7/13/2018	2.01		2.01		2017-09-05	2022-09-05	24600
D29135	2005-06-08	2019-11-09	1/22/2018	1/22/2018	2019-08-09	2019-09-09	2019-11-09	9/14/2019	2.01			2.01	2010-06-08	2015-06-08	22133
D29147	2/19/2012	9/18/2018	1/23/2018	1/23/2018	9/14/2018	9/17/2018	9/18/2018	9/21/2018	2.01		2.01		2/19/2017	2/19/2022	24521
D29148	2016-10-03	5/18/2019	1/23/2018	1/23/2018	2019-12-05	5/16/2019	5/19/2019	5/22/2019	2.01	2.01			2021-10-03	2026-10-03	26001
D29151	2016-05-02	11/16/2018	1/24/2018	1/24/2018	11/13/2018	11/14/2018	11/16/2018	11/19/2018	2.01	2.01			2021-05-02	2026-05-02	25968
D29153	7/31/2010	2019-07-08	1/24/2018	1/24/2018	2019-01-08	2019-07-08	2019-10-08	8/13/2019	2.01		2.01		7/31/2015	7/31/2020	23953
D32003	2007-01-01	8/20/2018	2018-12-01	2018-12-01	8/17/2018	8/19/2018	8/20/2018	8/23/2018	2.01			2.01	2012-01-01	2017-01-01	22646
D32004	2013-12-09	2018-06-08	1/15/2018	1/15/2018	2018-03-08	2018-04-08	2018-06-08	2018-09-08	1.95	0.59	1.36		2018-12-09	2023-12-09	25092
D32008	7/14/2006	12/19/2018	1/15/2018	1/15/2018	12/17/2018	12/18/2018	12/22/2018	12/25/2018	2.01			2.01	7/14/2011	7/14/2016	22475
D32011	7/20/2005	11/19/2018	1/15/2018	1/15/2018	11/17/2018	11/19/2018	11/19/2018	11/22/2018	2.01			2.01	7/20/2010	7/20/2015	22116
D32012	9/19/2012	11/27/2018	1/15/2018	1/15/2018	11/27/2018	11/28/2018	11/27/2018	11/30/2018	2.01		2.01		9/19/2017	9/19/2022	24733
D32013	2008-06-06	9/14/2018	1/15/2018	1/15/2018	2018-11-09	9/14/2018	9/14/2018	9/17/2018	2.02		0.33	1.69	2013-06-06	2018-06-06	23167
D32016	8/13/2011	8/24/2019	1/16/2018	1/16/2018	8/20/2019	8/22/2019	8/31/2019	2019-03-09	2.01		2.01		8/13/2016	8/13/2021	24331
D32019	2008-04-11	8/22/2019	1/16/2018	1/16/2018	8/18/2019	8/22/2019	8/29/2019	2019-01-09	2.01		0.75	1.26	2013-04-11	2018-04-11	23318
D32020	6/15/2005	2019-07-08	1/16/2018	1/16/2018	2019-04-08	2019-06-08	2019-06-08	2019-09-08	2.01			2.01	6/15/2010	6/15/2015	22081
D32024	8/24/2011	9/21/2018	1/16/2018	1/16/2018	9/17/2018	9/18/2018	9/21/2018	9/24/2018	2.01		2.01		8/24/2016	8/24/2021	24342
D32029	12/28/2015	1/25/2019	1/17/2018	1/17/2018	1/20/2019	1/21/2019	1/25/2019	1/28/2019	2.01	2.01			12/28/2020	12/28/2025	25929
D32030	1/27/2011	2018-09-10	1/17/2018	1/17/2018	2018-07-10	2018-08-10	2018-08-10	2018-09-10	0.75		0.75		1/27/2016	1/27/2021	24133
D32031	4/23/2013	2018-09-10	1/17/2018	1/17/2018	2018-06-10	2018-08-10	2018-09-10	2018-09-10	0.75	0.21	0.54		4/23/2018	4/23/2023	24950
D32035	10/23/2008	4/28/2018	1/17/2018	1/17/2018	4/23/2018	4/26/2018	4/28/2018	2018-01-05	2.01		0.71	1.3	10/23/2013	10/23/2018	23306
D32036	3/15/2008	4/28/2018	1/17/2018	1/17/2018	4/23/2018	4/26/2018	4/28/2018	2018-01-05	1.42		0.1	1.32	3/15/2013	3/15/2018	23084
D32037	4/25/2009	10/14/2019	1/17/2018	1/17/2018	2019-04-10	2019-10-10	10/14/2019	10/17/2019	1.78		1.21	0.57	4/25/2014	4/25/2019	23491
D32042	2006-01-08	2018-05-05	1/18/2018	1/18/2018	2018-01-05	2018-05-05	2018-05-05	2018-08-05	2.01			2.01	2011-01-08	2016-01-08	22493
D32043	2005-06-05	2019-05-10	1/18/2018	1/18/2018	2019-02-10	2019-03-10	2019-05-10	2019-08-10	2.01			2.01	2010-06-05	2015-06-05	22041
D32048	2011-01-01	5/20/2019	1/18/2018	1/18/2018	5/16/2019	5/20/2019	5/26/2019	5/29/2019	2.01		2.01		2016-01-01	2021-01-01	24107
D32049	2009-07-03	8/28/2018	1/18/2018	1/18/2018	8/26/2018	8/27/2018	8/28/2018	8/31/2018	2.01		1.07	0.94	2014-07-03	2019-07-03	23442
D32062	2014-06-04	7/30/2018	1/19/2018	1/19/2018	7/27/2018	7/30/2018	7/30/2018	2018-02-08	2.01	1.15	0.86		2019-06-04	2024-06-04	25298
D32063	2015-05-05	2/15/2019	1/19/2018	1/19/2018	2019-03-02	2/15/2019	2/15/2019	2/18/2019	1.88	1.88			2020-05-05	2025-05-05	25692
D32066	8/31/2016	3/25/2019	1/19/2018	1/19/2018	3/20/2019	3/22/2019	3/24/2019	3/27/2019	2.01	2.01			8/31/2021	8/31/2026	26175
D32070	12/22/2014	10/22/2018	1/22/2018	1/22/2018	10/19/2018	10/20/2018	10/23/2018	10/26/2018	2.01	1.86	0.15		12/22/2019	12/22/2024	25558
D32071	2012-05-12	10/15/2018	1/22/2018	1/22/2018	2018-11-10	10/15/2018	10/16/2018	10/19/2018	2.01		2.01		2017-05-12	2022-05-12	24810
D32074	2005-05-12	8/26/2019	1/22/2018	1/22/2018	8/23/2019	8/26/2019	8/29/2019	2019-01-09	2.01			2.01	2010-05-12	2015-05-12	22254
D32077	1/22/2017	10/30/2018	1/22/2018	1/22/2018	10/25/2018	10/29/2018	10/30/2018	2018-02-11	2.01	2.01			1/22/2022	1/22/2027	26319
D32078	2010-11-12	2019-04-06	1/22/2018	1/22/2018	2019-01-06	2019-03-06	2019-03-06	2019-06-06	2.01		2.01		2015-11-12	2020-11-12	24086
D32079	2004-10-12	5/21/2018	1/23/2018	1/23/2018	5/18/2018	5/21/2018	5/21/2018	5/24/2018	1.86			1.86	2009-10-12	2014-10-12	21893
D32088	4/22/2008	6/25/2018	1/23/2018	1/23/2018	6/21/2018	6/25/2018	6/25/2018	6/28/2018	2.01		0.19	1.82	4/22/2013	4/22/2018	23122
D32091	6/26/2009	2/13/2019	1/24/2018	1/24/2018	2019-10-02	2/13/2019	2/14/2019	2/17/2019	2.01		1.36	0.65	6/26/2014	6/26/2019	23553
D32096	2011-05-10	9/19/2018	1/24/2018	1/24/2018	9/16/2018	9/19/2018	9/19/2018	9/22/2018	2.01		2.01		2016-05-10	2021-05-10	24384
D32098	2016-04-09	2019-06-05	1/24/2018	1/24/2018	2019-03-05	2019-07-05	2019-06-05	2019-09-05	2.01	2.01			2021-04-09	2026-04-09	26179
D32101	2012-11-09	9/19/2018	1/24/2018	1/24/2018	9/15/2018	9/17/2018	9/21/2018	9/24/2018	2.01		2.01		2017-11-09	2022-11-09	24725
D32102	7/21/2015	2019-01-08	1/24/2018	1/24/2018	7/29/2019	7/31/2019	2019-01-08	2019-04-08	1.86	1.86			7/21/2020	7/21/2025	25769

## Sheet: 1250 AFI episodes
subject_id	Total Numer of collections	Total number of fever episode	Blood Collection at (episode no.)	Typhoid Status	Specimen id	DOB	blood_culture_date	Date of Enrollment	Date of Censorship	date_of_onset	first_contact_date	last_fever_yes	end_episode_day	Dengue NS1	Dengue IgM	Dengue IgG	Chik IgM	Cough	Breathlessness	Abdominal_pain	Diarrhea	Constipation	Blood_in_stool	Jaundice	Headache	Seizure	Altered_sensorium	Rash	other	DECREASED_APPETITE	Cold	Sore_Throat	Joint_Pain	MALAISE	GI_Bleeding	Intestinal_perforation	Encephalopathy	Myocarditis	Hemodynamic_shock	Hepatitis	Renal_impairment	Vomiting	durofepi	highest_temperature	hospitalization	durationhospitalization	Gender	total_number_of_people	highest_education
D10006	2	9	6	0	0558	40511	43426	43124	43124	43423	43426	43426	43429	REACTIVE	REACTIVE	REACTIVE	#N/A	1	0	0	0	0	0	0	0	0	0	0	1	1	0	0	1	0	0	0	0	0	0	0	0	1	9	98.2	0	0	2	16	15
D10006	2	9	8	0	0929	40511	43575	43124	43124	43570	43572	43576	43579	Negative	Negative	REACTIVE	#N/A	1	0	0	0	0	0	0	0	0	0	0	1	1	0	0	1	0	0	0	0	0	0	0	0	1	6	98.2	0	0	2	16	15
D10007	3	7	1	0	0293	40893	43356	43124	43124	43353	43355	43357	43360	Negative	Negative	Negative	#N/A	0	0	0	0	0	0	0	1	0	0	0	0	0	0	0	0	0	0	0	0	0	0	0	0	0	6	103.3	0	0	1	16	15
D10007	3	7	2	0	0559	40893	43426	43124	43124	43423	43426	43426	43429	Negative	EQUIVOCAL	Negative	#N/A	0	0	0	0	0	0	0	1	0	0	0	0	0	0	0	0	0	0	0	0	0	0	0	0	0	7	103.3	0	0	1	16	15
D10007	3	7	6	0	1643	40893	43728	43124	43124	43724	43726	43727	43730	Negative	Negative	Negative	#N/A	0	0	0	0	0	0	0	1	0	0	0	0	0	0	0	0	0	0	0	0	0	0	0	0	0	6	103.3	0	0	1	16	15
D10008	1	10	7	0	0878	41993	43552	43124	43124	43548	43551	43553	43556	Negative	Negative	Negative	#N/A																										8				1	10	10
D11008	1	2	1	0	0463	38719	43395	43034	43034	43389	43391	43394	43397	Negative	Negative	Negative	Negative	1	0	0	0	0	0	0	0	0	0	0	0	0	0	0	0	0	0	0	0	0	0	0	0	0	8	102.1	0	0	1	7	15
D11009	3	5	3	0	0396	38965	43379	43034	43034	43376	43377	43379	43382	Negative	Negative	Negative	Negative	1	0	1	0	0	0	0	0	0	0	0	0	0	0	0	0	0	0	0	0	0	0	0	0	0	6	101.2	1	7	1	6	12
D11009	3	5	4	0	0930	38965	43577	43034	43034	43574	43575	43576	43579	Negative	Negative	Negative	Negative	1	0	1	0	0	0	0	0	0	0	0	0	0	0	0	0	0	0	0	0	0	0	0	0	0	5	101.2	1	7	1	6	12
D11009	3	5	5	0	1663	38965	43733	43034	43034	43730	43732	43732	43735	Negative	Negative	Negative	Negative	1	0	1	0	0	0	0	0	0	0	0	0	0	0	0	0	0	0	0	0	0	0	0	0	0	5	101.2	1	7	1	6	12
D11010	1	5	4	0	0537	40860	43418	43034	43034	43415	43416	43418	43421	Negative	Negative	Negative	Negative	0	0	1	1	0	0	0	0	0	0	0	0	0	0	0	0	0	0	0	0	0	0	0	0	1	6	102.2	0	0	2	6	12
D11037	1	3	1	0	0532	40462	43416	43045	43045	43412	43414	43416	43419	Negative	REACTIVE	Negative	Negative																										7				2	6	5
D11044	1	4	3	0	1147	42527	43661	43046	43046	43658	43659	43662	43665	Negative	Negative	Negative	Negative	0	0	1	0	0	0	0	1	0	0	0	0	0	0	0	0	0	0	0	0	0	0	0	0	0	7	100.8	0	0	2	6	7
D11047	1	1	1	0	1398	41609	43691	43046	43046	43688	43690	43690	43693	Negative	Negative	Negative	Negative	1	0	1	0	0	0	0	0	0	0	0	1	0	1	0	0	0	0	0	0	0	0	0	0	0	5	102.8	0	0	1	5	9
D11054	3	6	2	0	0921	42708	43573	43047	43047	43568	43572	43573	43576	Negative	Negative	REACTIVE	Negative	0	0	1	0	0	0	0	0	0	0	0	0	0	0	0	0	0	0	0	0	0	0	0	0	0	7	102.5	1	12	2	6	15
D11054	3	6	3	0	1068	42708	43624	43047	43047	43622	43624	43624	43627	Negative	Negative	Negative	Negative	0	0	1	0	0	0	0	0	0	0	0	0	0	0	0	0	0	0	0	0	0	0	0	0	0	8	102.5	1	12	2	6	15
D11054	3	6	5	0	1537	42708	43705	43047	43047	43701	43703	43705	43708	Negative	Negative	REACTIVE	Negative	0	0	1	0	0	0	0	0	0	0	0	0	0	0	0	0	0	0	0	0	0	0	0	0	0	5	102.5	1	12	2	6	15
D11061	1	3	2	S.Typhi	0001	39115	43192	43047	43047	43187	43188	43200	43203	Negative	Negative	Negative	Negative	0	0	1	0	0	0	0	0	0	0	0	0	0	0	0	0	0	0	0	0	0	0	0	0	1	16	100.9	0	0	1	4	11
D11076	1	3	2	0	0483	38855	43399	43049	43049	43396	43399	43400	43403	Negative	Negative	Negative	Negative	0	0	1	0	0	0	0	0	0	0	0	1	1	0	0	0	0	0	0	0	0	0	0	0	0	7	99.7	0	0	1	7	17
D11088	1	2	1	0	1605	40578	43718	43053	43053	43715	43718	43718	43721	Negative	Negative	Negative	Negative	0	0	1	1	0	0	0	0	0	0	0	0	0	0	0	0	0	0	0	0	0	0	0	0	0	6	98.9	0	0	1	4	15
D11093	1	8	6	0	1689	42447	43741	43055	43055	43737	43741	43741	43744	Negative	Negative	Negative	Negative	1	0	1	0	0	0	0	0	0	0	0	0	0	0	0	0	0	0	0	0	0	0	0	0	1	7	98.4	0	0	2	5	12
D11098	2	5	2	0	0096	40042	43292	43055	43055	43286	43292	43292	43295	Negative	Negative	Hemolysed	Hemolysed	0	0	1	0	0	0	0	0	0	0	0	0	0	0	0	0	0	0	0	0	0	0	0	0	0	9	102	0	0	1	6	12
D11098	2	5	3	0	0393	40042	43378	43055	43055	43374	43378	43378	43381	Negative	Negative	Negative	Negative	0	0	1	0	0	0	0	0	0	0	0	0	0	0	0	0	0	0	0	0	0	0	0	0	0	7	102	0	0	1	6	12
D11100	1	2	2	0	0348	38813	43365	43056	43056	43362	43364	43365	43368	Negative	Negative	Negative	Negative	1	0	0	0	0	0	0	0	0	0	0	1	0	1	0	0	0	0	0	0	0	0	0	0	0	6	100.3	0	0	1	6	13
D11109	2	3	1	S.Typhi	0491	37987	43402	43059	43059	43399	43402	43405	43408	Negative	Negative	REACTIVE	Negative																										9				1	4	8
D11109	2	3	2	0	0547	37987	43423	43059	43059	43418	43423	43433	43436	Negative	Negative	REACTIVE	Negative																										18				1	4	8
D11117	1	2	1	0	0447	41924	43389	43059	43059	43386	43388	43389	43392	REACTIVE	Negative	Negative	Negative	1	0	1	0	0	0	0	0	0	0	0	0	0	0	0	0	0	0	0	0	0	0	0	0	0	6	103	0	0	2	4	10
D11118	1	2	2	0	0442	41296	43389	43059	43059	43386	43388	43389	43392	Negative	Negative	Negative	Negative																										6				1	4	8
D11121	1	3	3	0	1606	41546	43718	43060	43060	43715	43718	43718	43721	Negative	Negative	Negative	Negative																										6				2	6	8
D11128	1	1	1	0	0576	39516	43438	43060	43060	43435	43437	43438	43441	Negative	REACTIVE	REACTIVE	Pending																										6				2	6	8
D11133	1	3	2	0	0553	41025	43424	43061	43061	43421	43424	43425	43428	REACTIVE	Negative	Negative	Pending																										7				1	5	13
D11143	1	7	6	0	1047	38760	43616	43062	43062	43613	43615	43619	43622	Negative	Negative	Negative	Negative																										9				2	9	10
D11145	1	5	4	S.paratyphi A	0909	39713	43570	43062	43062	43566	43567	43572	43575	Negative	Negative	Negative	Negative																										9				2	6	8
D11159	1	2	2	0	0905	40043	43567	43063	43063	43564	43567	43567	43570	Negative	Negative	Negative	Negative																										6				2	6	12
D11191	1	1	1	0	0063	39005	43236	43068	43068	43231	43236	43238	43241	Negative	Negative	Negative	Negative																										10				2	6	8
D11194	1	3	3	0	0708	38852	43497	43069	43069	43494	43495	43496	43499	Equivocal	Negative	Negative	Negative																										5				1	5	13
D11197	1	3	3	0	1344	41627	43686	43069	43069	43682	43685	43685	43688	Negative	Negative	Negative	Negative																										6				2	4	10
D11200	2	4	3	0	0581	39314	43441	43069	43069	43438	43440	43441	43444	REACTIVE	Negative	Negative	Negative																										8				1	4	8
D11200	2	4	4	0	1232	39314	43675	43069	43069	43670	43671	43675	43678	Negative	Negative	Negative	Negative																										6				1	4	8
D11202	2	3	2	S.Typhi	0118	40287	43306	43069	43069	43303	43306	43313	43316	Negative	Negative	Negative	Negative																										13				1	3	16
D11202	2	3	3	0	1573	40287	43710	43069	43069	43708	43710	43710	43713	Negative	Negative	Negative	Negative																										5				1	3	16
D11208	1	2	2	0	1555	42290	43708	43070	43070	43702	43707	43708	43711	Negative	Negative	Negative	Negative																										9				1	6	8
D11210	1	1	1	0	0535	38451	43417	43070	43070	43413	43418	43417	43420	Negative	Negative	Negative	Negative																										7				1	4	10
D11212	1	4	3	0	1118	40071	43650	43070	43070	43648	43650	43650	43653	Negative	Negative	Negative	Negative																										5				1	7	9
D11213	1	4	3	0	1123	41190	43652	43070	43070	43650	43651	43651	43654	Negative	Negative	Negative	Negative																										4				1	13	13
D11216	1	1	1	0	0628	39633	43462	43070	43070	43459	43462	43462	43465	Equivocal	Negative	Negative	Negative																										6				2	13	13
D11228	1	2	1	0	0763	39376	43511	43073	43073	43505	43507	43511	43514	Negative	EQUIVOCAL	Negative	Negative																										9				2	6	15
D11233	1	4	3	0	0271	38361	43353	43073	43073	43347	43353	43353	43356	Negative	Negative	Negative	Negative																										9				1	7	10
D11236	1	5	4	0	0852	42540	43540	43075	43075	43537	43540	43541	43544	REACTIVE	Negative	Negative	Negative																										7				2	5	13
D11241	1	2	2	0	0457	38787	43393	43075	43075	43391	43393	43397	43400	Negative	Negative	Negative	Negative																										9				1	7	8
D11242	1	1	1	0	0498	39746	43403	43075	43075	43398	43399	43403	43406	Negative	Negative	Negative	Negative																										8				1	7	8
D11243	1	3	2	0	0073	39772	43245	43075	43075	43243	43244	43245	43248	Negative	REACTIVE	Negative	Negative																										5				2	5	10
D11244	2	13	9	0	0659	40951	43481	43075	43075	43478	43481	43482	43485	Negative	Negative	Negative	Negative																										6				2	5	10
D11244	2	13	12	0	1569	40951	43710	43075	43075	43708	43710	43711	43714	Negative	Negative	Negative	Negative																										7				2	5	10
D11248	1	2	2	0	0480	39051	43399	43075	43075	43397	43398	43401	43404	Negative	Negative	Negative	Negative																										7				2	7	8
D11256	2	6	3	0	1262	39779	43678	43076	43076	43675	43678	43679	43682	Negative	Negative	Negative	Negative																										7				2	9	10
D11256	2	6	4	0	1754	39779	43757	43076	43076	43754	43755	43756	43759	Negative	Negative	Negative	Pending																										5				2	9	10
D11257	1	4	3	0	0923	40406	43573	43076	43076	43569	43573	43573	43576	Negative	Negative	Negative	Negative																										7				2	12	15
D11258	2	15	11	0	1263	42740	43678	43076	43076	43675	43678	43679	43682	Negative	Negative	Negative	Reactive																										7				1	9	10
D11258	2	15	11	0	1263	42740	43678	43076	43076	43675	43678	43679	43675	Negative	Negative	Negative	Reactive																										0				1	9	10
D11269	1	4	2	0	0509	42482	43405	43077	43077	43402	43405	43406	43409	REACTIVE	Negative	Negative	Negative																										7				1	4	16
D11278	2	5	1	0	0427	41637	43385	43077	43077	43382	43384	43384	43387	Negative	Negative	Negative	Negative																										5				1	12	15
D11278	2	5	2	0	0493	41637	43402	43077	43077	43397	43399	43403	43406	REACTIVE	REACTIVE	REACTIVE	Negative																										9				1	12	15
D11296	1	1	1	0	0646	41272	43475	43081	43081	43472	43474	43479	43482	Negative	Negative	Negative	Negative																										10				2	4	8
D11304	2	12	5	0	0961	41228	43587	43081	43081	43584	43587	43587	43590	Negative	Negative	Negative	Negative																										6				1	6	13
D11304	2	12	7	0	1672	41228	43736	43081	43081	43730	43732	43736	43739	Negative	Negative	REACTIVE	Pending																										9				1	6	13
D11310	1	2	2	0	1636	39850	43726	43082	43082	43722	43725	43726	43729	Negative	Negative	Negative	Negative																										7				1	14	17
D11313	1	4	2	0	0841	42624	43535	43082	43082	43532	43533	43540	43543	Negative	Negative	Negative	Negative																										11				2	5	12
D11317	1	3	3	0	1593	41883	43714	43082	43082	43711	43714	43721	43724	Negative	Negative	Negative	Negative																										13				2	5	12
D11319	1	5	4	0	1332	41914	43685	43082	43082	43680	43684	43687	43690	Negative	Negative	Negative	Negative																										10				2	5	12
D11320	1	7	6	0	1738	42574	43754	43082	43082	43751	43754	43757	43760	Negative	Negative	Negative	Pending																										9				2	6	10
D11322	1	7	6	0	1399	42091	43691	43082	43082	43682	43684	43692	43695	Negative	Negative	Negative	Negative																										13				1	9	12
D11323	1	3	1	0	0056	40856	43230	43082	43082	43227	43228	43230	43233	Negative	Negative	Negative	Negative																										6				2	9	12
D11328	1	5	3	0	0436	42244	43386	43083	43083	43383	43384	43389	43392	Negative	Negative	Negative	Negative																										9				2	5	15
D11334	1	8	6	0	1510	42523	43703	43083	43083	43697	43699	43703	43706	Negative	Negative	Negative	Negative																										9				2	8	12
D11337	1	3	3	0	1138	41005	43658	43084	43084	43649	43651	43656	43659	Negative	Negative	Negative	#N/A																										10				2	7	6
D11338	1	2	1	0	0466	39646	43395	43084	43084	43392	43393	43395	43398	Negative	REACTIVE	REACTIVE	#N/A																										6				2	6	9
D11341	2	3	1	S.Typhi	0997	40709	43599	43084	43084	43593	43595	43603	43606	Negative	Negative	Negative	#N/A																										11				2	6	9
D11341	2	3	2	0	1109	40709	43645	43084	43084	43640	43643	43648	43651	Negative	Negative	Negative	#N/A																										13				2	6	9
D11343	1	2	2	0	1551	39366	43708	43084	43084	43705	43707	43708	43711	Negative	Negative	Negative	#N/A																										6				1	6	17
D11346	2	7	4	0	0337	39647	43363	43084	43084	43360	43363	43363	43366	Negative	Negative	Negative	#N/A																										6				2	6	10
D11346	2	7	6	0	0634	39647	43468	43084	43084	43465	43469	43468	43471	Negative	EQUIVOCAL	Negative	#N/A																										6				2	6	10
D11348	1	6	3	0	1467	39877	43698	43087	43087	43696	43698	43700	43703	Negative	Negative	Negative	#N/A																										7				2	8	10
D11349	2	10	6	0	0970	42753	43589	43087	43087	43586	43589	43588	43591	Negative	Negative	Negative	#N/A																										7				1	6	10
D11349	2	10	8	#N/A	1469	42753	43699	43087	43087	43697	43699	43701	43704	Negative	Negative	Negative	#N/A																										5				1	6	10
D11352	1	3	1	0	0624	40370	43461	43087	43087	43459	43460	43466	43469	Negative	Negative	Negative	#N/A																										10				2	8	10
D11354	1	2	2	#N/A	1443	39782	43697	43087	43087	43694	43696	43696	43699	Negative	Negative	Negative	#N/A																										5				1	6	14
D11357	1	2	2	0	0641	39467	43470	43087	43087	43468	43470	43469	43472	Negative	Negative	Negative	#N/A																										4				2	7	10
D11359	1	1	1	0	1330	39865	43685	43088	43088	43682	43683	43685	43688	Negative	Negative	Negative	#N/A																										6				2	6	10
D11360	1	4	4	0	1244	40140	43676	43088	43088	43671	43676	43675	43678	Negative	Negative	Negative	#N/A																										7				1	6	10
D11361	3	7	2	0	0044	40204	43224	43088	43088	43221	43223	43226	43229	Negative	Negative	Negative	#N/A																										5				1	4	15
D11361	3	7	4	0	0382	40204	43377	43088	43088	43374	43376	43376	43379	Negative	Negative	Negative	#N/A																										8				1	4	15
D11361	3	7	7	0	1326	40204	43684	43088	43088	43680	43684	43684	43687	Negative	Negative	Negative	#N/A																										7				1	4	15
D11373	1	4	4	0	0504	42754	43404	43089	43089	43401	43402	43403	43406	Negative	Negative	Negative	#N/A																										5				1	9	15
D11387	1	5	4	0	0233	38747	43344	43090	43090	43341	43342	43347	43350	Negative	Negative	Negative	#N/A																										9				1	7	5
D11389	1	3	3	0	1661	38769	43732	43090	43090	43729	43731	43732	43735	Negative	Negative	Negative	#N/A																										6				1	7	15
D11391	1	6	4	0	1519	42285	43703	43090	43090	43700	43701	43702	43705	Negative	Negative	Negative	#N/A																										5				1	7	15
D11392	1	5	4	0	1465	42065	43698	43090	43090	43695	43696	43699	43702	Negative	Negative	Negative	#N/A																										7				1	4	12
D11418	1	4	3	0	0175	39272	43329	43096	43096	43323	43328	43328	43331	Negative	Negative	Negative	#N/A																										8				2	5	10
D11420	1	2	1	0	1065	41932	43623	43096	43096	43618	43623	43623	43626	Negative	Negative	Negative	#N/A																										8				1	5	10
D11431	1	5	3	0	1666	42720	43734	43097	43097	43729	43734	43734	43737	Negative	Negative	Negative	#N/A																										8				2	6	12
D11439	2	5	1	0	1046	41317	43616	43098	43098	43612	43613	43616	43619	Negative	Negative	Negative	#N/A																										8				2	7	8
D11439	2	5	4	0	1678	41317	43738	43098	43098	43733	43735	43738	43741	Negative	Negative	Negative	#N/A																										7				2	7	8
D11440	2	9	6	0	1020	42250	43607	43098	43098	43604	43606	43607	43610	Negative	Negative	Negative	#N/A																										6				1	5	15
D11440	2	9	8	0	1679	42250	43738	43098	43098	43734	43735	43737	43740	Negative	Negative	Negative	#N/A																										6				1	5	15
D11441	1	3	2	0	0916	38790	43572	43098	43098	43569	43571	43572	43575	Negative	Negative	REACTIVE	#N/A																										6				1	7	8
D11442	1	9	9	0	1681	41810	43738	43098	43098	43733	43735	43738	43741	Negative	Negative	Negative	#N/A																										8				1	7	8
D11443	1	9	9	0	1622	42349	43721	43098	43098	43718	43719	43721	43724	Negative	Negative	Negative	#N/A																										6				1	7	8
D11447	1	1	1	0	0291	39674	43356	43098	43098	43353	43356	43356	43359	Negative	Negative	Negative	#N/A																										6				1	4	12
D11452	1	2	2	0	1693	40864	43743	43102	43102	43740	43743	43743	43746	Negative	Negative	Negative	#N/A																										6				1	5	15
D11453	1	2	2	0	1434	38306	43696	43102	43102	43693	43694	43696	43699	Negative	Negative	Negative	#N/A																										6				2	4	12
D11455	1	2	2	#N/A	1448	41217	43697	43102	43102	43694	43696	43697	43700	Negative	Negative	Negative	#N/A																										6				1	5	17
D11456	1	6	5	#N/A	1447	42227	43697	43102	43102	43693	43694	43697	43700	Negative	Negative	Negative	#N/A																										7				2	5	14
D11459	1	2	1	0	0262	39839	43351	43102	43102	43347	43348	43351	43354	Negative	Negative	Negative	#N/A																										7				2	5	5
D11464	3	6	1	0	0266	38890	43353	43103	43103	43350	43353	43353	43356	Negative	Negative	Negative	#N/A																										8				1	4	12
D11464	3	6	2	0	0587	38890	43444	43103	43103	43441	43444	43444	43447	Hemolysed	Hemolysed	Hemolysed	#N/A																										6				1	4	12
D11464	3	6	5	0	1436	38890	43696	43103	43103	43692	43693	43697	43700	Negative	Negative	Negative	#N/A																										6				1	4	12
D11465	4	5	2	0	0031	39618	43215	43103	43103	43212	43213	43214	43217	Negative	Negative	Negative	#N/A																										5				2	3	10
D11465	4	5	3	0	0161	39618	43325	43103	43103	43321	43325	43328	43331	Negative	Negative	Negative	#N/A																										10				2	3	10
D11465	4	5	4	0	0731	39618	43503	43103	43103	43500	43502	43502	43505	Negative	Negative	Negative	#N/A																										5				2	3	10
D11465	4	5	5	0	1435	39618	43696	43103	43103	43690	43691	43697	43700	Negative	Negative	Negative	#N/A																										10				2	3	10
D11473	1	2	1	0	0501	41974	43404	43103	43103	43401	43404	43404	43407	Negative	EQUIVOCAL	Negative	#N/A																										6				2	5	10
D11474	1	3	3	0	1360	39198	43690	43103	43103	43686	43691	43690	43693	Negative	Negative	Negative	#N/A																										7				1	4	17
D11478	1	2	1	0	0193	40602	43336	43104	43104	43330	43335	43335	43338	Negative	Negative	Negative	#N/A																										8				2	4	15
D11480	1	5	2	0	0201	41046	43337	43104	43104	43334	43337	43342	43345	Hemolysed	Hemolysed	Hemolysed	#N/A																										11				2	4	10
D11481	2	7	3	0	0195	38497	43337	43104	43104	43334	43337	43339	43342	Hemolysed	Hemolysed	Hemolysed	#N/A																										8				1	4	15
D11481	2	7	5	0	0868	38497	43549	43104	43104	43542	43546	43549	43552	Negative	Negative	Negative	#N/A																										10				1	4	15
D11485	1	8	1	0	0260	42218	43350	43104	43104	43347	43349	43351	43354	Negative	Negative	Negative	#N/A																										7				1	5	2
D11496	1	3	2	0	1212	41455	43671	43108	43108	43668	43671	43671	43674	Negative	Negative	Negative	#N/A																										6				1	4	10
D11500	1	5	3	0	0167	39054	43325	43109	43109	43322	43323	43325	43328	Negative	Negative	Negative	#N/A																										6				2	7	13
D11507	2	6	1	0	0232	40044	43344	43109	43109	43341	43342	43347	43350	Hemolysed	Hemolysed	Hemolysed	#N/A																										9				2	4	8
D11507	2	6	4	0	1528	40044	43704	43109	43109	43701	43704	43707	43710	Negative	Negative	Negative	#N/A																										9				2	4	8
D11508	2	7	5	0	1526	42196	43704	43109	43109	43701	43704	43707	43710	Negative	Negative	Negative	#N/A																										5				2	4	12
D11508	2	7	6	0	1664	42196	43733	43109	43109	43730	43732	43732	43735	Negative	Negative	Negative	#N/A																										9				2	4	12
D11520	1	2	1	0	0009	39752	43199	43110	43110	43194	43195	43198	43201	Negative	Negative	Negative	#N/A																										7				1	5	12
D11526	1	4	2	0	0644	39656	43474	43110	43110	43470	43474	43474	43477	Negative	Negative	Negative	#N/A																										7				1	6	5
D11531	1	8	4	0	0435	42591	43385	43111	43111	43382	43384	43391	43394	REACTIVE	Negative	Negative	#N/A																										12				2	7	17
D11533	1	3	3	0	0590	41916	43445	43111	43111	43442	43445	43445	43448	Negative	Negative	Negative	#N/A																										6				1	4	12
D11536	1	7	4	0	0510	42538	43405	43111	43111	43401	43405	43408	43411	Negative	Negative	Negative	#N/A																										10				1	5	9
D11538	1	3	2	0	0123	39928	43307	43111	43111	43303	43307	43308	43311	Negative	Negative	Negative	#N/A																										8				1	4	15
D11539	2	8	4	0	0959	38836	43587	43111	43111	43584	43587	43586	43589	Negative	Negative	Negative	#N/A																										6				2	5	10
D11539	2	8	7	0	1485	38836	43700	43111	43111	43697	43699	43700	43703	Negative	Negative	Negative	#N/A																										5				2	5	10
D11540	1	2	2	0	1729	40538	43752	43111	43111	43748	43749	43753	43756	Negative	Negative	Negative	#N/A																										8				1	5	10
D11552	1	5	5	0	1176	42232	43666	43112	43112	43661	43665	43668	43671	Negative	Negative	Negative	#N/A																										10				1	10	10
D11554	1	6	1	0	0700	41972	43496	43112	43112	43492	43497	43496	43499	Negative	Negative	Negative	#N/A																										7				1	8	15
D11562	1	2	2	0	0314	39448	43360	43115	43115	43357	43360	43360	43363	Negative	Negative	Negative	#N/A																										6				2	5	8
D11564	2	2	1	0	0312	40973	43360	43115	43115	43357	43360	43360	43363	Negative	Negative	Negative	#N/A																										6				1	4	17
D11564	2	2	2	0	1074	40973	43629	43115	43115	43625	43626	43631	43634	Negative	Negative	Negative	#N/A																										9				1	4	17
D11573	1	3	2	0	1515	38338	43703	43116	43116	43700	43703	43702	43705	Negative	Negative	Negative	#N/A																										5				1	4	15
D11587	3	8	3	0	0202	38881	43339	43117	43117	43336	43337	43341	43344	Negative	Negative	Negative	#N/A																										8				1	5	15
D11587	3	8	4	0	0397	38881	43379	43117	43117	43373	43374	43379	43382	REACTIVE	Negative	Negative	#N/A																										9				1	5	15
D11587	3	8	6	0	0986	38881	43595	43117	43117	43592	43595	43594	43597	Negative	Negative	Negative	#N/A																										5				1	5	15
D11590	1	1	1	0	0394	40335	43379	43117	43117	43376	43377	43386	43389	Negative	Negative	Negative	#N/A																										13				1	10	12
D11592	1	8	7	0	1086	39772	43636	43117	43117	43633	43635	43639	43642	Negative	Negative	Negative	#N/A																										9				2	5	10
D11608	1	4	2	0	0626	40214	43462	43118	43118	43457	43461	43461	43464	Negative	Negative	Negative	#N/A																										7				1	4	17
D11615	1	3	2	0	1249	40630	43677	43118	43118	43674	43677	43677	43680	Negative	Negative	Negative	#N/A																										6				2	4	8
D11632	1	1	1	0	0101	42158	43297	43122	43122	43290	43294	43297	43300	Negative	Negative	Negative	#N/A																										10				2	3	12
D11645	3	5	1	0	0615	41308	43458	43122	43122	43456	43458	43458	43461	Negative	Negative	Negative	#N/A																										5				2	6	12
D11645	3	5	3	0	1072	41308	43627	43122	43122	43625	43626	43627	43630	Negative	Negative	Negative	#N/A																										5				2	6	12
D11645	3	5	5	0	1760	41308	43759	43122	43122	43756	43759	43758	43761	Negative	Negative	Negative	#N/A																										5				2	6	12
D11654	1	3	2	0	0409	39295	43383	43123	43123	43380	43382	43383	43386	Negative	Negative	Negative	#N/A																										6				1	4	8
D11660	1	5	4	0	1548	42781	43707	43124	43124	43705	43708	43708	43711	Negative	Negative	Negative	#N/A																										6				2	5	12
D11661	1	6	6	0	1640	41596	43726	43124	43124	43723	43726	43725	43728	Negative	Negative	Negative	#N/A																										5				2	5	9
D11662	1	4	2	0	0733	42238	43503	43124	43124	43500	43502	43504	43507	Negative	Negative	Negative	#N/A																										7				2	5	12
D11665	2	9	6	0	0899	41694	43564	43124	43124	43559	43564	43567	43570	Negative	Negative	Negative	#N/A																										11				2	5	12
D11665	2	9	9	0	1316	41694	43684	43124	43124	43680	43681	43687	43690	Negative	Negative	Negative	#N/A																										10				2	5	12
D11666	1	11	8	0	1317	42540	43684	43124	43124	43680	43681	43691	43694	Negative	Negative	Negative	#N/A																										14				2	3	10
D11672	1	4	1	0	0444	39897	43389	43124	43124	43385	43389	43389	43392	Negative	Negative	Negative	#N/A																										7				1	6	8
D11677	2	12	3	0	0025	42846	43210	43125	43125	43204	43209	43210	43213	Negative	Negative	Negative	#N/A																										7				1	7	7
D11677	2	12	7	0	0942	42846	43581	43125	43125	43578	43580	43582	43585	Negative	Negative	Negative	#N/A																										9				1	7	7
D11678	2	3	2	0	0946	39448	43581	43125	43125	43578	43580	43580	43583	Negative	Negative	Negative	#N/A																										5				1	7	7
D11678	2	3	3	0	1750	39448	43756	43125	43125	43753	43755	43758	43761	Negative	Negative	Negative	#N/A																										8				1	7	7
D11679	2	7	3	0	0092	38781	43287	43125	43125	43282	43286	43287	43290	Negative	Negative	Negative	#N/A																										8				1	6	8
D11679	2	7	4	0	0944	38781	43581	43125	43125	43578	43580	43581	43584	Negative	Negative	Negative	#N/A																										6				1	6	8
D11681	2	12	2	0	0734	41353	43503	43125	43125	43497	43507	43510	43513	Negative	Negative	Negative	#N/A																										16				2	7	7
D11681	2	12	5	0	0945	41353	43581	43125	43125	43571	43573	43581	43584	Negative	Negative	Negative	#N/A																										13				2	7	7
D11685	2	3	1	0	0013	41155	43201	43125	43125	43198	43201	43201	43204	Negative	Negative	Negative	#N/A																										6				1	3	15
D11685	2	3	2	0	0385	41155	43377	43125	43125	43374	43378	43378	43381	Negative	Negative	Negative	#N/A																										7				1	3	15
D12006	1	5	5	0	1379	42422	43690	43032	43032	43687	43690	43690	43693	Negative	Negative	Negative	Negative																										6				1	3	10
D12007	1	5	5	0	1380	42803	43690	43032	43032	43687	43690	43691	43694	Negative	Negative	Negative	Negative																										7				2	4	10
D12030	1	3	1	0	0430	41483	43385	43041	43041	43382	43384	43386	43389	REACTIVE	Negative	Negative	Negative																										7				1	4	10
D12040	1	4	3	0	1069	40541	43626	43045	43045	43623	43624	43628	43631	Negative	Negative	Negative	Negative																										8				2	6	10
D12041	1	3	2	0	0467	40865	43395	43045	43045	43391	43395	43395	43398	Hemolysed	Negative	Negative	Hemolysed																										7				2	6	10
D12044	1	2	1	0	0048	39688	43225	43045	43045	43221	43222	43225	43228	Negative	Negative	Negative	Negative																										7				1	6	12
D12045	2	15	9	0	0277	39688	43354	43045	43045	43351	43353	43360	43363	Negative	Negative	Negative	Negative																										6				1	4	6
D12045	2	15	12	0	0818	39688	43525	43045	43045	43522	43525	43525	43528	Negative	Negative	Negative	Negative																										12				1	4	6
D12046	1	3	2	0	0743	42507	43507	43046	43046	43505	43507	43507	43510	Negative	Negative	Negative	Negative																										5				1	4	6
D12052	2	3	3	0	1599	41399	43715	43047	43047	43713	43714	43715	43718	Negative	Negative	Negative	Negative																										5				1	4	9
D12052	2	3	2	0	0713	41399	43497	43047	43047	43494	43495	43496	43499	Hemolysed	Hemolysed	Hemolysed	Hemolysed																										5				1	4	9
D12059	1	6	5	0	1503	42224	43701	43048	43048	43697	43700	43701	43704	Hemolysed	Hemolysed	Hemolysed	Hemolysed																										7				2	4	10
D12075	1	1	1	0	0310	38025	43358	43052	43052	43354	43358	43367	43370	Negative	Negative	Negative	Negative																										16				2	4	12
D12076	1	3	3	0	0603	42292	43451	43052	43052	43449	43451	43451	43454	Hemolysed	Negative	Negative	Hemolysed																										5				1	8	10
D12078	1	5	3	0	0079	42517	43259	43053	43053	43253	43256	43259	43262	Negative	Negative	Negative	Negative																										9				2	8	10
D12088	1	4	4	0	1321	41548	43684	43054	43054	43681	43684	43684	43687	Negative	Negative	Negative	Negative																										6				1	4	15
D12090	1	3	3	S.Typhi	1425	40029	43694	43055	43055	43691	43693	43705	43708	Negative	Negative	Negative	Negative																										17				2	5	10
D12096	1	1	1	0	0716	39814	43498	43056	43056	43495	43497	43498	43501	Negative	Negative	Negative	Negative																										6				2	5	17
D12106	1	2	2	0	0723	42231	43501	43059	43059	43498	43499	43500	43503	Negative	Negative	Negative	Negative																										5				1	4	15
D12107	2	3	1	0	0052	38846	43227	43059	43059	43224	43227	43226	43229	Negative	Negative	Negative	Negative																										5				1	6	10
D12107	2	3	3	0	0153	38846	43322	43059	43059	43318	43319	43323	43326	Negative	Negative	Negative	Negative																										8				1	6	10
D12108	1	1	1	0	0095	39383	43292	43059	43059	43286	43290	43294	43297	Negative	Negative	Negative	Negative																										11				1	6	10
D12110	1	5	4	0	1306	42671	43684	43059	43059	43681	43683	43684	43687	Negative	Negative	Negative	Negative																										6				1	5	10
D12113	1	4	4	0	1248	39479	43677	43060	43060	43674	43676	43677	43680	Negative	Negative	Negative	Negative																										6				1	5	17
D12122	1	13	10	0	0796	42760	43518	43061	43061	43515	43516	43518	43521	Negative	EQUIVOCAL	Negative	Negative																										6				1	4	0
D12123	2	7	4	0	0715	39696	43497	43061	43061	43494	43495	43497	43500	Negative	Negative	Negative	Negative																										7				2	7	15
D12123	2	7	6	0	1375	39696	43690	43061	43061	43686	43690	43690	43693	Negative	REACTIVE	Negative	Negative																										6				2	7	15
D12145	1	1	1	0	0633	41053	43467	43067	43067	43464	43466	43467	43470	Hemolysed	Hemolysed	Hemolysed	Hemolysed																										6				1	4	12
D12147	1	3	1	0	0055	42882	43228	43067	43067	43224	43228	43227	43230	Negative	Negative	Negative	Equivocal																										6				1	5	13
D12156	1	1	1	#N/A	1460	40003	43698	43068	43068	43696	43698	43700	43703	Negative	Negative	Negative	Negative																										7				2	10	15
D12158	1	5	5	0	1509	42552	43703	43068	43068	43700	43701	43703	43706	Negative	Negative	Negative	Negative																										6				2	4	15
D12174	1	7	2	0	0015	41514	43201	43069	43069	43197	43200	43200	43203	Negative	Negative	Negative	Negative																										6				1	5	12
D12180	1	5	2	0	0378	41141	43376	43070	43070	43371	43372	43376	43379	REACTIVE	REACTIVE	REACTIVE	Negative																										8				1	7	12
D12182	1	4	4	0	1600	40151	43715	43070	43070	43712	43714	43715	43718	Negative	Negative	Negative	Negative																										6				2	4	12
D12184	1	11	8	0	1191	38935	43668	43070	43070	43663	43665	43678	43681	Negative	Negative	Negative	Negative																										18				2	6	10
D12199	1	6	4	0	1091	40978	43638	43075	43075	43634	43635	43637	43640	Negative	Negative	Negative	Negative																										6				2	5	12
D12200	2	4	1	0	0222	42243	43343	43075	43075	43340	43341	43344	43347	Hemolysed	Hemolysed	Hemolysed	Hemolysed																										7				1	5	12
D12200	2	4	4	0	1087	42243	43636	43075	43075	43632	43633	43635	43638	Negative	Negative	Negative	Negative																										6				1	5	12
D12214	2	3	1	0	0217	41970	43341	43077	43077	43335	43337	43343	43346	Hemolysed	Hemolysed	Hemolysed	Hemolysed																										11				1	3	8
D12214	2	3	2	0	1240	41970	43676	43077	43077	43673	43675	43676	43679	Negative	Negative	Negative	Negative																										6				1	3	8
D12215	1	5	5	0	1568	42748	43710	43077	43077	43706	43707	43711	43714	Hemolysed	Hemolysed	Hemolysed	Hemolysed																										8				2	5	12
D12220	2	7	5	0	0803	42077	43519	43077	43077	43516	43518	43519	43522	Negative	Negative	Negative	Negative																										6				1	3	15
D12220	2	7	7	0	1559	42077	43710	43077	43077	43703	43707	43714	43717	Negative	Negative	Negative	Negative																										14				1	3	15
D12223	1	6	6	0	0869	40401	43549	43077	43077	43544	43546	43548	43551	Negative	Negative	Negative	Negative																										7				2	4	15
D12241	1	2	2	0	1752	42276	43757	43082	43082	43754	43756	43758	43761	Negative	Negative	Negative	Pending																										7				1	6	18
D12242	2	4	3	0	1415	42843	43693	43082	43082	43687	43691	43693	43696	Negative	Negative	Negative	Negative																										9				1	4	7
D12242	2	4	4	0	1631	42843	43725	43082	43082	43719	43724	43725	43728	Negative	Negative	Negative	Negative																										9				1	4	7
D12250	1	2	1	0	0024	40452	43210	43082	43082	43204	43209	43208	43211	Negative	Negative	Negative	Negative																										7				2	4	5
D12262	1	2	2	0	0951	39762	43582	43125	43125	43579	43580	43583	43586	Negative	Negative	Negative	#N/A																										7				1	6	10
D13014	1	2	1	0	1078	42623	43633	43042	43042	43629	43630	43633	43636	Negative	Negative	Negative	Negative																										7				2	4	9
D13017	2	2	1	0	0374	39850	43376	43045	43045	43372	43374	43376	43379	Negative	Negative	Negative	Negative																										7				2	4	5
D13017	2	2	2	0	1163	39850	43663	43045	43045	43660	43663	43664	43667	Negative	Negative	Negative	Negative																										7				2	4	5
D13020	1	4	4	0	1513	39663	43703	43046	43046	43700	43703	43702	43705	Negative	Negative	Negative	Negative																										5				1	5	7
D13022	1	4	4	0	0937	38639	43580	43046	43046	43577	43578	43581	43584	Negative	Negative	EQUIVOCAL	Negative																										7				1	5	7
D13023	1	4	4	0	1116	39278	43649	43046	43046	43645	43648	43652	43655	Negative	Negative	Negative	Negative																										10				1	4	12
D13026	2	11	5	0	0373	40415	43376	43046	43046	43372	43377	43379	43382	Negative	Negative	Negative	Negative																										7				1	4	12
D13026	2	11	9	0	0664	40415	43482	43046	43046	43479	43480	43483	43486	Negative	Negative	Negative	Negative																										10				1	4	12
D13028	1	5	2	0	0663	42212	43482	43046	43046	43480	43481	43484	43487	Negative	Negative	Negative	Negative																										7				1	4	15
D13030	1	2	2	0	0416	40441	43384	43047	43047	43380	43384	43384	43387	Negative	Negative	Negative	Negative																										7				2	4	15
D13039	1	1	1	0	1120	41238	43651	43048	43048	43647	43650	43656	43659	Negative	Negative	Negative	Negative																										12				1	4	10
D13051	2	4	1	0	0304	40059	43357	43049	43049	43354	43357	43357	43360	Negative	Negative	Negative	Negative																										6				2	5	12
D13051	2	4	3	0	0978	40059	43592	43049	43049	43589	43592	43592	43595	Negative	Negative	Negative	Negative																										6				2	5	12
D13052	1	4	4	S.Typhi	1656	40903	43731	43049	43049	43729	43731	43733	43736	Negative	Negative	Negative	Negative																										7				1	5	12
D13058	1	4	2	0	0158	41743	43322	43049	43049	43317	43322	43323	43326	Negative	Negative	Negative	Negative																										9				1	5	12
D13069	1	2	1	0	0168	41199	43326	43052	43052	43323	43325	43325	43328	Negative	Negative	Negative	Pending																										5				1	4	10
D13071	1	2	1	0	1254	41457	43678	43052	43052	43675	43678	43680	43683	Negative	Negative	Negative	Negative																										8				1	4	12
D13075	1	1	1	S.Paratyphi A	0280	40738	43355	43053	43053	43351	43354	43356	43359	Negative	Negative	Negative	Negative																										8				1	6	17
D13078	1	2	2	0	1387	38776	43690	43053	43053	43687	43690	43690	43693	Negative	Negative	REACTIVE	Negative																										6				1	5	10
D13080	1	3	3	0	1720	41286	43748	43053	43053	43745	43747	43748	43751	Negative	Negative	Negative	Negative																										6				1	9	8
D13081	1	10	7	0	1719	42714	43748	43053	43053	43744	43747	43749	43752	Negative	Negative	Negative	Negative																										8				1	9	8
D13091	2	9	8	0	1270	42277	43680	43055	43055	43676	43678	43680	43683	Negative	Negative	Negative	Negative																										7				2	5	15
D13091	2	9	9	0	1598	42277	43715	43055	43055	43711	43713	43715	43718	Negative	Negative	REACTIVE	Negative																										7				2	5	15
D13097	1	2	1	0	0490	41124	43402	43055	43055	43398	43402	43405	43408	Negative	Negative	REACTIVE	Negative																										10				1	6	12
D13108	1	2	2	0	1290	40563	43683	43059	43059	43681	43682	43683	43686	Negative	Negative	Negative	Negative																										5				2	6	10
D13109	1	3	3	0	1736	41645	43754	43059	43059	43751	43752	43754	43757	Negative	Negative	Negative	Negative																										6				1	5	10
D13114	2	4	3	0	0871	42075	43549	43059	43059	43545	43549	43549	43552	Negative	Negative	Negative	Negative																										7				2	4	15
D13114	2	4	4	0	1307	42075	43684	43059	43059	43681	43682	43684	43687	Negative	Negative	Negative	Negative																										6				2	4	15
D13121	2	9	2	0	0113	39190	43304	43060	43060	43300	43302	43307	43310	Negative	Negative	Negative	Negative																										6				2	6	11
D13121	2	9	8	0	1208	39190	43671	43060	43060	43668	43669	43671	43674	Negative	Negative	Negative	Negative																										10				2	6	11
D13139	1	4	2	0	0149	39636	43321	43061	43061	43318	43320	43321	43324	Negative	Negative	Negative	Negative																										6				2	7	6
D13140	2	2	1	0	0412	40195	43383	43061	43061	43380	43383	43383	43386	Negative	Negative	Negative	Negative																										10				2	7	6
D13140	2	2	2	0	1133	40195	43657	43061	43061	43653	43656	43660	43663	Negative	Negative	Negative	Negative																										6				2	7	6
D13142	2	10	6	0	0804	38979	43519	43062	43062	43515	43517	43519	43522	Negative	Negative	Negative	Negative																										7				2	5	12
D13142	2	10	9	0	1607	38979	43718	43062	43062	43714	43715	43718	43721	Negative	Negative	Negative	Negative																										7				2	5	12
D13143	1	5	5	0	1743	41449	43755	43062	43062	43750	43755	43754	43757	Negative	Negative	Negative	Negative																										7				2	5	12
D13144	3	12	7	0	0989	42474	43598	43062	43062	43592	43593	43596	43599	Negative	Negative	Negative	Negative																										5				1	4	8
D13144	3	12	9	0	1224	42474	43673	43062	43062	43670	43671	43672	43675	Negative	Negative	Negative	Negative																										7				1	4	8
D13144	3	12	10	0	1608	42474	43718	43062	43062	43711	43713	43718	43721	Negative	Negative	Negative	Negative																										10				1	4	8
D13150	1	1	1	0	1213	39774	43671	43062	43062	43668	43671	43671	43674	Negative	Negative	Negative	Negative																										6				1	5	10
D13161	1	2	1	0	0094	41539	43292	43067	43067	43289	43290	43295	43298	Negative	Negative	Negative	Negative																										9				1	5	10
D13163	1	6	3	0	0560	40580	43428	43067	43067	43425	43428	43429	43432	Negative	Negative	Negative	Negative																										7				1	4	15
D13187	1	3	2	0	1127	41610	43655	43069	43069	43652	43654	43655	43658	Negative	Negative	Negative	Negative																										6				1	4	12
D13188	1	2	2	0	0962	39110	43587	43069	43069	43584	43587	43590	43593	Negative	Negative	Negative	Negative																										9				1	4	9
D13190	2	3	2	0	0798	40643	43519	43069	43069	43516	43517	43520	43523	Negative	Negative	Negative	Negative																										7				2	6	13
D13190	2	3	3	0	1298	40643	43683	43069	43069	43679	43682	43685	43688	Negative	Negative	Negative	Negative																										9				2	6	13
D13191	2	3	2	0	0710	41793	43497	43069	43069	43494	43495	43497	43500	REACTIVE	Negative	Negative	Negative																										9				1	6	8
D13191	2	3	3	0	1299	41793	43683	43069	43069	43679	43682	43685	43688	Negative	Negative	Negative	Negative																										6				1	6	8
D13195	1	6	4	0	0604	41876	43452	43070	43070	43446	43448	43451	43454	REACTIVE	Negative	Negative	Negative																										8				1	4	8
D13196	2	6	5	0	0885	41751	43556	43070	43070	43552	43553	43556	43559	Negative	Negative	Negative	Negative																										7				1	4	12
D13196	2	6	6	0	1251	41751	43677	43070	43070	43670	43672	43677	43680	Negative	Negative	Negative	Negative																										10				1	4	12
D13203	1	6	2	0	0597	41531	43448	43070	43070	43445	43446	43449	43452	Equivocal	Negative	Negative	Negative																										7				2	5	3
D13207	2	9	6	0	0689	42112	43494	43073	43073	43491	43493	43497	43500	Equivocal	Negative	Negative	Negative																										11				1	4	12
D13207	2	9	7	0	1126	42112	43654	43073	43073	43646	43647	43654	43657	Negative	Negative	Negative	Negative																										9				1	4	12
D13218	1	2	2	0	1243	39429	43676	43074	43074	43673	43676	43680	43683	Negative	Negative	Negative	Negative																										10				2	7	17
D13220	1	3	2	0	0441	40749	43388	43074	43074	43384	43386	43388	43391	REACTIVE	Negative	Negative	Negative																										7				1	4	12
D13230	1	4	2	0	0642	38630	43472	43075	43075	43462	43467	43472	43475	Negative	Negative	Negative	Negative																										13				1	7	9
D13240	1	2	1	0	0386	39646	43377	43076	43076	43374	43376	43377	43380	Negative	Negative	Negative	Negative																										6				1	4	10
D13248	1	2	2	0	1159	38236	43663	43076	43076	43659	43661	43662	43665	Negative	Negative	Negative	Negative																										6				1	7	15
D13249	2	3	2	0	1076	39379	43631	43076	43076	43628	43629	43631	43634	Negative	Negative	Negative	Negative																										6				1	7	15
D13249	2	3	3	0	1687	39379	43741	43076	43076	43738	43741	43741	43744	Negative	Negative	Negative	Pending																										6				1	7	15
D13251	1	2	2	0	1541	41329	43706	43076	43076	43702	43703	43705	43708	Negative	Negative	Negative	Negative																										6				2	11	12
D13258	3	6	4	0	0794	40037	43518	43077	43077	43513	43518	43518	43521	Negative	Negative	Negative	Negative																										8				1	5	8
D13258	3	6	5	0	1229	40037	43675	43077	43077	43672	43676	43680	43683	Negative	Negative	Negative	Negative																										11				1	5	8
D13258	3	6	5	0	1266	40037	43679	43077	43077	43672	43676	43680	43683	Negative	Negative	Negative	Negative																										11				1	5	8
D13259	3	7	1	0	0036	42030	43218	43077	43077	43215	43217	43219	43222	Negative	Negative	Negative	Negative																										6				2	5	8
D13259	3	7	6	0	0797	42030	43518	43077	43077	43514	43518	43517	43520	Negative	Negative	Negative	Negative																										7				2	5	8
D13259	3	7	7	0	1320	42030	43684	43077	43077	43680	43682	43684	43687	Negative	Negative	Negative	Negative																										7				2	5	8
D13266	1	6	6	0	1554	42561	43708	43077	43077	43706	43707	43708	43711	Negative	Negative	Negative	Negative																										5				2	5	12
D13269	3	4	1	0	0324	40583	43361	43077	43077	43358	43361	43364	43367	Negative	Negative	Negative	Negative																										6				1	6	15
D13269	3	4	3	0	1085	40583	43636	43077	43077	43633	43635	43636	43639	Negative	Negative	Negative	Negative																										7				1	6	15
D13269	3	4	4	0	1336	40583	43685	43077	43077	43681	43683	43685	43688	Negative	Negative	Negative	Negative																										9				1	6	15
D13270	1	2	1	0	1337	41644	43685	43077	43077	43681	43683	43686	43689	Negative	EQUIVOCAL	Negative	Negative																										8				2	5	12
D13272	1	6	5	0	1601	41368	43715	43080	43080	43712	43714	43715	43718	Negative	Negative	Negative	Negative																										6				2	9	17
D13276	1	4	3	0	0632	39904	43466	43080	43080	43461	43465	43467	43470	Negative	Negative	Negative	Negative																										9				2	4	15
D13277	2	5	1	0	0244	40828	43347	43080	43080	43342	43343	43348	43351	Negative	Negative	Negative	Negative																										7				1	4	12
D13277	2	5	4	0	1089	40828	43637	43080	43080	43635	43637	43639	43642	Negative	Negative	Negative	Negative																										9				1	4	12
D13280	1	3	3	0	1261	38240	43678	43081	43081	43675	43676	43678	43681	Negative	Negative	Negative	Negative																										6				1	5	12
D13282	1	3	3	0	0879	40469	43553	43081	43081	43550	43554	43552	43555	Negative	Negative	Negative	Negative																										5				2	7	15
D13283	2	4	4	0	1246	41167	43677	43081	43081	43675	43676	43680	43683	Negative	Negative	Negative	Negative																										10				2	7	15
D13283	2	4	2	0	0066	41167	43239	43081	43081	43235	43241	43242	43245	Negative	REACTIVE	Negative	Reactive																										8				2	7	15
D13286	1	5	3	S.Typhi	1705	42199	43747	43081	43081	43744	43747	43754	43757	Negative	Negative	Negative	Pending																										13				1	9	17
D13290	1	3	3	0	1497	39902	43701	43081	43081	43694	43700	43700	43703	Negative	Negative	Negative	Negative																										9				2	6	12
D13300	2	10	4	0	0645	41997	43475	43083	43083	43473	43474	43476	43479	Negative	Negative	Negative	Negative																										6				1	9	15
D13300	2	10	8	0	1342	41997	43685	43083	43083	43684	43685	43685	43688	Negative	Negative	Negative	Negative																										4				1	9	15
D13301	1	4	3	0	0643	41220	43472	43083	43083	43468	43469	43472	43475	Negative	Negative	Negative	Negative																										7				1	9	15
D13307	2	4	2	0	0130	39418	43313	43084	43084	43306	43308	43313	43316	Negative	Negative	Negative	#N/A																										9				2	5	12
D13307	2	4	4	0	0805	39418	43521	43084	43084	43516	43518	43522	43525	Negative	Negative	Negative	#N/A																										10				2	5	12
D13308	1	4	3	0	1280	41795	43680	43084	43084	43673	43679	43679	43682	Negative	Negative	Negative	#N/A																										9				1	4	13
D13318	1	5	4	0	0268	39763	43353	43087	43087	43349	43353	43352	43355	REACTIVE	Negative	Negative	#N/A																										6				2	3	12
D13320	1	4	3	0	0872	39542	43549	43087	43087	43546	43549	43548	43551	Negative	Negative	Negative	#N/A																										5				2	6	9
D13321	1	4	2	0	0578	40281	43440	43087	43087	43437	43438	43439	43442	Negative	Negative	Negative	#N/A																										5				2	6	9
D13322	1	6	3	0	0690	42829	43494	43087	43087	43492	43493	43492	43495	Negative	Negative	Negative	#N/A																										3				1	6	13
D13326	1	2	2	0	1216	39882	43672	43088	43088	43669	43670	43672	43675	Negative	Negative	Negative	#N/A																										6				2	6	9
D13338	1	3	2	0	0523	40481	43409	43089	43089	43406	43407	43409	43412	Negative	Negative	Negative	#N/A																										6				2	4	8
D13371	2	8	4	0	0298	40860	43356	43095	43095	43353	43354	43356	43359	REACTIVE	Negative	Negative	#N/A																										7				2	7	14
D13371	2	8	8	0	1186	40860	43668	43095	43095	43663	43664	43667	43670	Negative	Negative	Negative	#N/A																										6				2	7	14
D13395	1	8	7	0	1476	40625	43699	43097	43097	43695	43699	43698	43701	Negative	Negative	Negative	#N/A																										6				1	8	12
D13403	1	2	2	0	1260	40188	43678	43097	43097	43675	43676	43678	43681	Negative	Negative	Negative	#N/A																										6				1	5	10
D13405	1	3	2	0	1669	39797	43735	43097	43097	43733	43736	43735	43738	Negative	Negative	Negative	#N/A																										5				1	4	15
D13407	2	5	2	0	0172	42351	43328	43104	43104	43325	43329	43328	43331	Negative	Negative	Negative	#N/A																										7				1	6	9
D13407	2	5	5	0	1674	42351	43738	43104	43104	43733	43734	43737	43740	Negative	Negative	Negative	#N/A																										6				1	6	9
D13408	2	4	3	0	0647	40269	43475	43104	43104	43471	43474	43476	43479	Negative	Negative	Negative	#N/A																										6				2	7	9
D13408	2	4	4	0	1512	40269	43703	43104	43104	43699	43700	43702	43705	Negative	Negative	Negative	#N/A																										8				2	7	9
D13416	1	3	3	0	1422	40186	43694	43104	43104	43691	43693	43696	43699	Negative	Negative	Negative	#N/A																										8				1	3	17
D13417	1	1	1	0	1642	40698	43727	43104	43104	43724	43725	43727	43730	Negative	Negative	Negative	#N/A																										6				1	3	8
D13422	1	3	2	0	0746	39999	43508	43105	43105	43505	43507	43508	43511	Negative	Negative	Negative	#N/A																										6				2	10	17
D13426	1	4	3	0	0770	39683	43514	43105	43105	43511	43512	43513	43516	Negative	Negative	Negative	#N/A																										5				2	6	0
D13428	1	1	1	0	1178	40106	43666	43105	43105	43663	43665	43667	43670	Negative	Negative	Negative	#N/A																										7				2	7	12
D13430	1	2	2	0	1177	40382	43666	43105	43105	43663	43665	43666	43669	Negative	Negative	Negative	#N/A																										6				1	3	8
D13434	1	4	3	0	0033	39505	43216	43108	43108	43210	43213	43222	43225	Negative	Negative	Negative	#N/A																										15				2	5	10
D13435	1	4	3	0	0350	40131	43369	43108	43108	43366	43367	43368	43371	Negative	Negative	Negative	#N/A																										5				2	7	9
D13439	1	1	1	0	1731	40089	43753	43108	43108	43750	43752	43753	43756	Negative	Negative	Negative	#N/A																										6				1	4	10
D13448	1	5	3	0	0920	41817	43573	43109	43109	43569	43570	43573	43576	Negative	Negative	Negative	#N/A																										7				2	5	10
D13449	2	5	3	0	0900	39873	43566	43109	43109	43563	43564	43565	43568	Negative	Negative	Negative	#N/A																										7				1	4	12
D13449	2	5	4	0	1281	39873	43682	43109	43109	43679	43683	43683	43686	Negative	Negative	Negative	#N/A																										5				1	4	12
D13451	1	3	1	0	0120	38433	43306	43109	43109	43298	43305	43305	43308	Negative	Negative	EQUIVOCAL	#N/A																										10				1	4	12
D13453	1	7	2	0	0128	39624	43311	43109	43109	43307	43308	43312	43315	Negative	Negative	Negative	#N/A																										8				1	3	10
D13456	1	2	2	0	0210	41307	43340	43110	43110	43338	43340	43340	43343	Negative	Negative	Negative	#N/A																										5				2	4	8
D13457	1	3	2	0	0206	41704	43340	43110	43110	43338	43340	43340	43343	Negative	Negative	Negative	#N/A																										5				1	6	0
D13464	2	6	5	0	1165	40592	43664	43110	43110	43661	43663	43663	43666	Negative	Negative	Negative	#N/A																										5				1	7	9
D13464	2	6	6	0	1348	40592	43686	43110	43110	43682	43684	43686	43689	Negative	Negative	Negative	#N/A																										7				1	7	9
D13466	2	7	3	0	0685	39479	43493	43110	43110	43490	43493	43493	43496	Negative	Negative	Negative	#N/A																										5				1	7	9
D13466	2	7	7	0	1744	39479	43755	43110	43110	43752	43754	43754	43757	Negative	Negative	Negative	#N/A																										6				1	7	9
D13472	1	4	2	0	0276	39001	43354	43111	43111	43351	43353	43353	43356	Negative	Negative	Negative	#N/A																										5				1	7	7
D13474	1	2	2	0	0007	41490	43197	43111	43111	43191	43195	43202	43205	Negative	Negative	Negative	#N/A																										14				2	6	12
D13484	1	13	5	0	0870	42842	43549	43112	43112	43544	43546	43549	43552	Negative	Negative	Negative	#N/A																										8				2	4	10
D13487	1	7	2	0	0164	40050	43325	43112	43112	43322	43323	43330	43333	Negative	Negative	Negative	#N/A																										11				1	4	10
D13497	1	2	2	0	0640	41100	43470	43112	43112	43464	43469	43469	43472	Negative	EQUIVOCAL	Negative	#N/A																										8				1	4	11
D13500	1	4	1	0	0004	41665	43195	43115	43115	43191	43193	43193	43196	Negative	Negative	Negative	#N/A																										5				2	6	0
D13501	1	4	4	S.Typhi	1204	39019	43670	43115	43115	43665	43668	43675	43678	Negative	Negative	Negative	#N/A																										13				2	6	12
D13505	1	4	2	0	0216	42401	43341	43115	43115	43339	43341	43342	43345	Negative	Negative	Negative	#N/A																										6				2	4	13
D13512	1	6	5	0	1690	42428	43742	43119	43119	43739	43742	43741	43744	Negative	Negative	Negative	#N/A																										5				1	3	5
D13516	1	4	2	0	0495	42420	43402	43119	43119	43398	43399	43403	43406	Negative	Negative	Negative	#N/A																										8				1	5	5
D13519	1	5	3	0	0714	40711	43497	43119	43119	43494	43497	43498	43501	Negative	REACTIVE	Negative	#N/A																										7				2	5	6
D13528	1	5	4	0	0629	39454	43462	43122	43122	43461	43462	43463	43466	Negative	Negative	Negative	#N/A																										5				1	4	8
D13530	1	1	1	0	0449	40842	43389	43122	43122	43386	43388	43389	43392	Negative	Negative	Negative	#N/A																										6				2	5	18
D13532	1	6	5	0	0220	41779	43342	43122	43122	43339	43343	43343	43346	Negative	Negative	Negative	#N/A																										7				2	5	6
D13534	1	1	1	0	0072	42289	43244	43122	43122	43240	43241	43246	43249	Negative	Negative	Negative	#N/A																										9				1	4	16
D13547	2	3	2	0	0309	40280	43358	43125	43125	43355	43356	43357	43360	Negative	Negative	Negative	#N/A																										6				2	3	15
D13547	2	3	3	0	1130	40280	43656	43125	43125	43652	43656	43655	43658	Negative	Negative	Negative	#N/A																										5				2	3	15
D14006	1	2	1	0	0773	38285	43515	43034	43034	43513	43516	43515	43518	Negative	Negative	Negative	Negative																										5				2	6	14
D14011	1	5	4	0	0147	42737	43320	43045	43045	43317	43318	43323	43326	Negative	Negative	Negative	Negative																										9				2	6	12
D14013	1	5	4	0	0362	42015	43372	43045	43045	43370	43371	43376	43379	Negative	Negative	Negative	Negative																										9				1	5	10
D14018	1	4	3	0	1400	42082	43691	43047	43047	43688	43690	43690	43693	Negative	Negative	Negative	Negative																										5				1	9	13
D14019	1	9	7	0	1401	42812	43691	43047	43047	43688	43690	43690	43693	Negative	Negative	Negative	Negative																										5				1	7	10
D14021	1	4	4	0	1117	42650	43650	43047	43047	43646	43649	43652	43655	Negative	Negative	Negative	Negative																										9				1	5	10
D14027	1	2	2	0	1219	40677	43672	43048	43048	43667	43671	43671	43674	Negative	Negative	Negative	Negative																										7				1	5	13
D17001	1	5	3	0	0895	40160	43561	43034	43034	43558	43559	43561	43564	Negative	Negative	Negative	Negative																										6				2	5	13
D17002	1	3	1	0	0902	41072	43566	43034	43034	43563	43564	43566	43569	Negative	Negative	Negative	Negative																										6				1	5	13
D17015	3	5	1	0	0352	39779	43369	43066	43066	43367	43369	43374	43377	Negative	Negative	Negative	Negative																										9				2	4	10
D17015	3	5	2	0	1093	39779	43638	43066	43066	43634	43639	43640	43643	Negative	Negative	Negative	Negative																										10				2	4	10
D17015	3	5	4	0	1300	39779	43683	43066	43066	43679	43683	43685	43688	Negative	Negative	Negative	Negative																										9				2	4	10
D17030	1	2	2	0	1048	41682	43617	43067	43067	43612	43614	43617	43620	Negative	Negative	Negative	Negative																										8				1	4	6
D17032	1	7	6	0	0538	42008	43418	43068	43068	43415	43418	43419	43422	Negative	Negative	Negative	Hemolysed																										7				2	8	8
D17035	1	2	1	0	0230	40412	43343	43068	43068	43340	43341	43343	43346	Hemolysed	Hemolysed	Hemolysed	Hemolysed																										6				2	4	10
D17039	1	8	7	0	1075	39739	43631	43068	43068	43626	43628	43633	43636	Negative	Negative	Negative	Negative																										10				2	6	11
D17041	2	9	6	0	0814	41194	43524	43068	43068	43520	43521	43526	43529	Negative	Negative	Negative	Negative																										9				2	11	17
D17041	2	9	9	0	1655	41194	43731	43068	43068	43728	43729	43731	43734	Negative	Negative	Negative	Pending																										6				2	11	17
D17045	1	5	2	0	0468	38872	43395	43069	43069	43390	43391	43395	43398	Negative	Negative	Negative	Negative																										8				1	7	12
D17049	1	6	6	0	0598	41127	43448	43069	43069	43445	43446	43449	43452	Negative	Negative	Negative	Negative																										7				1	5	6
D17053	1	2	1	0	0308	38290	43358	43070	43070	43355	43357	43358	43361	Negative	Negative	Negative	Negative																										6				1	11	17
D17064	1	1	1	0	0561	39646	43428	43070	43070	43424	43427	43427	43430	Negative	Negative	Negative	Negative																										6				2	5	15
D17074	1	2	2	0	1333	40954	43685	43073	43073	43682	43685	43685	43688	Negative	Negative	Negative	Negative																										6				1	8	10
D17076	1	3	1	0	0922	41209	43573	43074	43074	43571	43573	43573	43576	Negative	Negative	Negative	Negative																										5				2	8	10
D17077	1	7	7	0	1698	40544	43745	43074	43074	43742	43743	43747	43750	Negative	Negative	Negative	Pending																										8				1	5	17
D17078	1	3	2	0	0618	39952	43460	43074	43074	43457	43458	43461	43464	Negative	Negative	Negative	Negative																										7				1	6	9
D17081	1	1	1	0	1036	40367	43613	43074	43074	43607	43613	43613	43616	Negative	Negative	Negative	Negative																										9				1	4	9
D17093	1	2	2	0	1597	40056	43714	43075	43075	43708	43714	43714	43717	Negative	Negative	Negative	Negative																										9				1	5	10
D17106	1	2	1	0	1010	40148	43602	43076	43076	43599	43601	43602	43605	Negative	Negative	Negative	Negative																										6				2	9	12
D17107	2	9	7	0	1011	41732	43602	43076	43076	43599	43601	43605	43608	Negative	Negative	Negative	Negative																										10				2	5	17
D17107	2	9	9	0	1413	41732	43693	43076	43076	43688	43692	43695	43698	Negative	Negative	Negative	Negative																										9				2	5	17
D17125	1	4	4	0	0719	41394	43500	43077	43077	43496	43497	43502	43505	Negative	Negative	Negative	Negative																										9				1	6	8
D17130	1	3	2	0	0781	41195	43516	43080	43080	43511	43512	43516	43519	Negative	REACTIVE	Negative	Negative																										8				1	6	15
D17131	1	9	5	0	0380	42616	43377	43080	43080	43375	43377	43377	43380	Negative	Negative	Negative	Negative																										5				1	5	12
D17133	1	2	1	0	0029	40481	43214	43080	43080	43211	43213	43214	43217	REACTIVE	Negative	Negative	Equivocal																										6				2	4	15
D17139	1	3	2	0	0398	41089	43379	43080	43080	43377	43379	43380	43383	Negative	REACTIVE	Negative	Negative																										6				1	5	12
D17148	1	2	2	0	1386	40108	43690	43081	43081	43687	43690	43690	43693	Negative	Negative	Negative	Negative																										6				1	4	10
D17150	1	7	5	0	1389	41764	43690	43081	43081	43688	43690	43694	43697	Negative	Negative	Negative	Negative																										9				2	7	15
D17164	1	3	1	0	0722	39176	43501	43082	43082	43499	43501	43501	43504	Negative	Negative	Negative	Negative																										5				1	8	15
D17167	1	3	1	0	0526	41646	43409	43082	43082	43406	43409	43409	43412	Negative	Negative	REACTIVE	Negative																										6				2	5	12
D17168	1	2	1	S.Typhi	0955	40918	43585	43082	43082	43579	43586	43596	43599	Negative	Negative	Negative	Negative																										20				2	4	12
D17184	1	3	2	0	1278	38771	43680	43083	43083	43677	43678	43679	43682	Negative	Negative	Negative	Negative																										5				1	6	15
D17190	1	3	2	0	0489	40779	43400	43084	43084	43397	43399	43400	43403	REACTIVE	Negative	Negative	#N/A																										6				1	6	12
D17192	1	3	3	0	1423	38874	43694	43084	43084	43689	43693	43696	43699	Negative	Negative	Negative	#N/A																										10				2	6	8
D17201	1	1	1	0	0180	39453	43332	43087	43087	43329	43332	43333	43336	Negative	Negative	REACTIVE	#N/A																										7				1	5	9
D17213	1	4	4	0	0585	41349	43442	43088	43088	43439	43440	43442	43445	Negative	Negative	Negative	#N/A																										6				1	5	9
D17216	2	5	1	0	0139	40638	43316	43089	43089	43312	43313	43316	43319	Negative	Negative	Negative	#N/A																										6				2	6	8
D17216	2	5	3	0	0679	40638	43489	43089	43089	43486	43488	43489	43492	Negative	Negative	Negative	#N/A																										7				2	6	8
D17217	1	15	7	0	0867	42901	43549	43089	43089	43546	43549	43551	43554	Negative	Negative	Negative	#N/A																										8				2	6	8
D17225	2	5	4	0	1553	42579	43708	43089	43089	43705	43706	43708	43711	Negative	Negative	Negative	#N/A																										6				2	3	10
D17225	2	5	5	0	1755	42579	43759	43089	43089	43754	43755	43759	43762	Negative	Hemolysed	Hemolysed	#N/A																										8				2	3	10
D17226	2	11	4	0	0103	42222	43297	43089	43089	43293	43298	43297	43300	Negative	Negative	Negative	#N/A																										7				1	4	8
D17226	2	11	7	0	0862	42222	43546	43089	43089	43542	43547	43545	43548	Negative	Negative	Negative	#N/A																										6				1	4	8
D17233	1	5	2	0	0661	40260	43482	43090	43090	43479	43482	43482	43485	Negative	Negative	Negative	#N/A																										6				2	5	12
D17239	1	2	1	0	0426	40179	43384	43090	43090	43381	43384	43383	43386	Negative	Negative	Negative	#N/A																										5				2	10	18
D17242	1	7	4	0	0709	41762	43497	43091	43091	43491	43497	43496	43499	Negative	Negative	Negative	#N/A																										8				2	6	12
D17243	3	12	7	0	0599	39722	43449	43091	43091	43445	43446	43447	43450	Negative	Negative	Negative	#N/A																										7				2	6	12
D17243	3	12	8	0	0854	39722	43542	43091	43091	43540	43543	43547	43550	Negative	Negative	Negative	#N/A																										5				2	6	12
D17243	3	12	10	0	1511	39722	43703	43091	43091	43699	43700	43703	43706	Negative	Negative	Negative	#N/A																										10				2	6	12
D17247	1	2	2	0	1194	42516	43668	43091	43091	43664	43665	43668	43671	Negative	Negative	Negative	#N/A																										7				2	5	12
D17249	1	4	2	#N/A	1462	42212	43698	43091	43091	43695	43699	43698	43701	Negative	Negative	EQUIVOCAL	#N/A																										6				2	6	8
D17250	1	3	3	0	1096	41825	43640	43091	43091	43637	43638	43639	43642	Negative	Negative	Negative	#N/A																										5				2	6	12
D17252	1	1	1	0	1530	40855	43704	43091	43091	43701	43704	43704	43707	Negative	Negative	Negative	#N/A																										6				2	5	8
D17257	1	3	3	0	1286	39372	43682	43095	43095	43679	43680	43681	43684	Negative	Negative	Negative	#N/A																										5				1	4	8
D17259	1	2	2	0	1201	40678	43669	43095	43095	43665	43669	43668	43671	Negative	Negative	Negative	#N/A																										6				2	10	15
D17260	1	6	4	0	1218	40464	43672	43095	43095	43669	43670	43672	43675	Negative	Negative	Negative	#N/A																										6				1	10	15
D17263	1	3	3	0	1686	39342	43739	43095	43095	43736	43739	43738	43741	Negative	EQUIVOCAL	Negative	#N/A																										5				2	3	10
D17279	1	4	3	0	1146	38612	43659	43096	43096	43653	43656	43659	43662	Negative	Negative	Negative	#N/A																										9				1	9	10
D17281	1	3	3	0	0926	42111	43575	43096	43096	43572	43573	43576	43579	Negative	Negative	Negative	#N/A																										7				2	7	5
D17288	2	4	2	0	0817	41524	43525	43097	43097	43523	43524	43528	43531	Negative	Negative	Negative	#N/A																										8				2	4	17
D17288	2	4	3	0	1487	41524	43700	43097	43097	43696	43699	43700	43703	Negative	Negative	Negative	#N/A																										7				2	4	17
D17293	2	4	3	0	1283	42489	43682	43098	43098	43678	43679	43684	43687	Negative	Negative	Negative	#N/A																										9				1	9	15
D17293	2	4	4	0	1527	42489	43704	43098	43098	43701	43703	43704	43707	Negative	Negative	Negative	#N/A																										6				1	9	15
D17298	1	3	2	0	0462	41652	43395	43098	43098	43391	43393	43393	43396	Negative	Negative	Negative	#N/A																										5				1	3	12
D17303	2	8	4	0	0702	41757	43496	43098	43098	43492	43496	43493	43496	Negative	Negative	Negative	#N/A																										4				2	10	15
D17303	2	8	6	0	1070	41757	43626	43098	43098	43624	43626	43626	43629	Negative	Negative	Negative	#N/A																										5				2	10	15
D17304	1	4	3	0	0703	42273	43496	43098	43098	43492	43496	43496	43499	Negative	Negative	Negative	#N/A																										7				2	4	17
D17305	1	2	1	0	1361	39111	43690	43098	43098	43685	43686	43691	43694	Negative	Negative	Negative	#N/A																										9				1	6	8
D17307	1	8	4	0	0701	42081	43496	43098	43098	43492	43496	43495	43498	Negative	Negative	Negative	#N/A																										6				2	6	8
D17309	1	3	2	0	0540	40513	43418	43102	43102	43414	43417	43417	43420	REACTIVE	Negative	Negative	#N/A																										6				2	4	17
D17325	1	2	1	0	0418	42569	43384	43103	43103	43381	43383	43383	43386	Negative	Negative	Negative	#N/A																										5				1	5	10
D17327	1	3	3	#N/A	1472	42534	43699	43103	43103	43696	43698	43698	43701	Negative	Negative	Negative	#N/A																										5				2	5	17
D17331	1	6	5	0	1466	40416	43698	43103	43103	43693	43698	43698	43701	Negative	Negative	Negative	#N/A																										8				2	5	13
D17332	1	3	1	0	0151	39022	43321	43103	43103	43318	43320	43320	43323	Negative	Negative	Negative	#N/A																										5				2	8	10
D17342	1	4	2	0	0368	40885	43374	43104	43104	43369	43370	43373	43376	Negative	Negative	Negative	#N/A																										7				1	5	10
D18011	1	5	5	0	0678	42839	43488	43040	43040	43484	43488	43487	43490	Negative	Negative	Negative	Negative																										6				2	8	12
D18015	1	3	1	0	0665	38582	43482	43040	43040	43477	43481	43482	43485	Negative	Negative	Negative	Negative																										8				2	3	8
D18016	1	2	1	0	0680	39238	43489	43040	43040	43483	43487	43488	43491	Negative	Negative	Negative	Negative																										8				2	8	12
D18032	1	1	1	0	0269	39747	43353	43046	43046	43350	43353	43354	43357	Negative	Negative	Negative	Equivocal																										7				2	5	5
D18041	1	1	1	0	0653	39327	43479	43047	43047	43476	43479	43479	43482	Negative	Negative	Negative	Negative																										6				1	4	10
D19014	1	6	6	0	1576	40179	43711	43059	43059	43707	43708	43711	43714	Negative	Negative	Negative	Negative																										7				1	12	16
D19015	2	2	2	0	1483	39338	43700	43059	43059	43696	43697	43700	43703	Negative	Negative	Negative	Negative																										11				2	12	16
D19015	2	2	1	0	0203	39338	43340	43059	43059	43332	43333	43340	43343	Hemolysed	Hemolysed	Hemolysed	Hemolysed																										7				2	12	16
D19016	2	6	2	0	0181	40545	43332	43059	43059	43328	43329	43332	43335	Negative	Negative	Negative	Negative																										7				2	5	12
D19016	2	6	6	0	1574	40545	43711	43059	43059	43709	43710	43711	43714	Negative	Negative	Negative	Negative																										5				2	5	12
D19022	3	8	3	0	0470	40739	43397	43119	43119	43393	43397	43398	43401	Negative	REACTIVE	Negative	#N/A																										7				2	4	5
D19022	3	8	6	0	1032	40739	43612	43119	43119	43609	43610	43614	43617	Negative	EQUIVOCAL	Negative	#N/A																										8				2	4	5
D19022	3	8	7	0	1160	40739	43663	43119	43119	43659	43664	43663	43666	Negative	Negative	Negative	#N/A																										8				2	4	5
D19023	2	12	4	0	0529	42121	43412	43119	43119	43409	43413	43414	43417	Negative	Negative	Negative	#N/A																										8				1	4	5
D19023	2	12	7	0	0749	42121	43509	43119	43119	43503	43504	43511	43514	Negative	Negative	Negative	#N/A																										11				1	4	5
D20003	1	5	3	0	0214	42124	43341	43053	43053	43338	43340	43340	43343	Hemolysed	Hemolysed	Hemolysed	Hemolysed																										5				1	8	12
D20026	1	4	2	0	0406	40283	43382	43059	43059	43379	43381	43382	43385	Negative	Negative	Negative	Negative																										6				2	4	7
D20033	4	6	2	0	0591	40908	43445	43060	43060	43440	43445	43444	43447	Negative	Negative	Negative	Pending																										8				2	8	9
D20033	4	6	3	0	0858	40908	43542	43060	43060	43538	43542	43542	43545	Negative	Negative	Negative	Negative																										7				2	8	9
D20033	4	6	5	0	1682	40908	43738	43060	43060	43735	43738	43740	43743	Negative	Negative	Negative	Negative																										6				2	8	9
D20033	4	6	6	0	1757	40908	43759	43060	43060	43756	43759	43759	43762	Negative	Negative	Negative	Negative																										7				2	8	9
D20034	3	4	2	0	0859	41555	43542	43060	43060	43539	43542	43542	43545	Negative	Negative	Negative	Negative																										6				1	8	9
D20034	3	4	3	0	1184	41555	43668	43060	43060	43664	43665	43668	43671	Negative	Negative	Negative	Negative																										6				1	8	9
D20034	3	4	4	0	1584	41555	43713	43060	43060	43709	43712	43712	43715	Negative	Negative	Negative	Negative																										7				1	8	9
D20035	1	3	2	0	0691	42051	43494	43060	43060	43488	43494	43496	43499	Negative	Negative	Negative	Negative																										11				2	6	10
D20042	1	6	3	0	0481	42578	43399	43060	43060	43390	43398	43398	43401	Negative	Negative	Negative	Negative																										11				2	4	9
D20043	1	3	3	0	1414	41569	43693	43061	43061	43687	43693	43694	43697	Negative	Negative	Negative	Negative																										10				2	4	9
D20047	1	3	3	0	0117	41706	43306	43061	43061	43300	43301	43308	43311	Hemolysed	Negative	Hemolysed	Hemolysed																										11				1	4	12
D20060	1	2	1	S.Typhi	1241	41641	43676	43063	43063	43672	43673	43690	43693	Negative	Negative	Negative	Negative																										21				1	5	8
D20061	1	6	5	0	1381	42496	43690	43063	43063	43685	43686	43693	43696	Negative	Negative	Negative	Negative																										11				2	5	9
D20065	1	1	1	0	0686	40870	43493	43066	43066	43490	43493	43493	43496	Negative	Negative	Negative	Negative																										6				2	5	10
D20067	1	3	3	0	1411	39557	43691	43066	43066	43686	43691	43693	43696	Negative	Negative	Negative	Negative																										10				2	4	12
D20077	1	2	1	0	0421	39739	43384	43067	43067	43381	43382	43387	43390	Negative	Negative	Negative	Negative																										9				2	5	10
D20079	1	4	1	0	0527	39818	43410	43067	43067	43407	43410	43411	43414	REACTIVE	Negative	Negative	Negative																										7				2	6	10
D20081	1	2	2	0	1637	42188	43726	43067	43067	43723	43725	43726	43729	Negative	Negative	Negative	Negative																										6				1	6	10
D20083	1	3	3	0	1704	39248	43745	43068	43068	43737	43741	43746	43749	Negative	Negative	Negative	Pending																										12				1	6	10
D20084	1	4	3	0	1419	40955	43694	43068	43068	43685	43693	43694	43697	Negative	Negative	Negative	Negative																										12				2	5	10
D20085	2	8	5	0	0420	42507	43384	43068	43068	43381	43383	43388	43391	Negative	Negative	Negative	Negative																										16				1	6	12
D20085	2	8	8	0	1703	42507	43745	43068	43068	43735	43741	43748	43751	Negative	Negative	Negative	Pending																										10				1	6	12
D20092	2	2	1	0	0924	38795	43574	43069	43069	43571	43573	43574	43577	Negative	Negative	Negative	Negative																										6				2	5	10
D20092	2	2	2	0	1357	38795	43690	43069	43069	43687	43691	43690	43693	Negative	Negative	Negative	Negative																										6				2	5	10
D20093	2	2	1	0	0925	40520	43574	43069	43069	43571	43573	43574	43577	Negative	EQUIVOCAL	Negative	Negative																										6				1	6	8
D20093	2	2	2	0	1358	40520	43690	43069	43069	43687	43691	43691	43694	Negative	Negative	Negative	Negative																										7				1	6	8
D20094	1	5	3	0	0053	39118	43227	43069	43069	43221	43223	43227	43230	Negative	Negative	Negative	Negative																										9				1	6	8
D20099	1	3	2	0	0894	38777	43560	43070	43070	43557	43560	43569	43572	Negative	Negative	Negative	Negative																										15				1	7	15
D20100	4	5	2	S.Typhi	0065	39912	43238	43070	43070	43235	43237	43243	43246	Negative	Negative	REACTIVE	Negative																										11				2	14	15
D20100	4	5	3	0	1101	39912	43644	43070	43070	43641	43644	43646	43649	Negative	Negative	Negative	Negative																										8				2	14	15
D20100	4	5	4	S.paratyphi A	1144	39912	43659	43070	43070	43654	43659	43662	43665	Negative	Negative	Negative	Negative																										11				2	14	15
D20100	4	5	5	0	1287	39912	43682	43070	43070	43678	43679	43683	43686	Hemolysed	Hemolysed	Hemolysed	Pending																										8				2	14	15
D20108	1	5	5	0	1633	39141	43725	43073	43073	43722	43724	43725	43728	Negative	Negative	Negative	Negative																										6				2	14	12
D20118	1	1	1	0	1564	42730	43710	43074	43074	43707	43710	43711	43714	Negative	Negative	Negative	Negative																										7				2	5	10
D20121	1	1	1	0	0189	39089	43335	43074	43074	43331	43333	43334	43337	Negative	Negative	Negative	Negative																										6				2	3	10
D20126	2	3	2	0	0757	38960	43511	43077	43077	43508	43511	43511	43514	Negative	Negative	Negative	Negative																										6				2	4	8
D20126	2	3	3	0	0850	38960	43540	43077	43077	43537	43539	43540	43543	Negative	Negative	Negative	Negative																										6				2	4	8
D20130	1	2	2	0	0199	39352	43337	43077	43077	43336	43337	43336	43339	Negative	Negative	Negative	Negative																										3				1	5	12
D20132	1	2	1	0	1431	39477	43696	43077	43077	43693	43696	43696	43699	Negative	Negative	Negative	Negative																										6				1	5	12
D20133	1	3	2	0	1187	40035	43668	43077	43077	43666	43668	43668	43671	Negative	Negative	Negative	Negative																										5				2	6	10
D20138	1	3	3	0	0758	41518	43511	43077	43077	43507	43511	43511	43514	Negative	Negative	Negative	Negative																										7				1	4	17
D20150	1	2	2	0	1004	39215	43600	43081	43081	43597	43599	43599	43602	Negative	Negative	Negative	Negative																										5				1	5	2
D20157	1	9	8	0	0893	42635	43560	43081	43081	43557	43558	43560	43563	Negative	Negative	Negative	Negative																										6				2	6	10
D20171	1	3	1	0	0263	39879	43351	43084	43084	43348	43350	43351	43354	Negative	Negative	Negative	#N/A																										6				1	6	9
D20172	1	2	1	0	1715	40443	43748	43084	43084	43742	43743	43748	43751	Negative	Negative	Negative	#N/A																										9				1	5	12
D20181	1	6	2	0	0305	41717	43357	43087	43087	43354	43357	43357	43360	Negative	Negative	Negative	#N/A																										6				2	9	15
D20182	1	3	1	0	0908	39350	43570	43087	43087	43567	43571	43573	43576	Negative	Negative	Negative	#N/A																										9				1	5	5
D20184	1	3	3	0	0443	42463	43389	43087	43087	43386	43389	43389	43392	Negative	REACTIVE	Negative	#N/A																										6				2	5	5
D20185	1	2	2	0	0785	40745	43516	43087	43087	43513	43514	43518	43521	Negative	Negative	Negative	#N/A																										8				2	4	15
D20186	1	3	3	0	0775	41412	43515	43087	43087	43510	43511	43515	43518	Negative	Negative	Negative	#N/A																										8				1	6	15
D20187	1	3	2	0	1349	39231	43686	43087	43087	43682	43686	43686	43689	Negative	Negative	Negative	#N/A																										7				2	4	5
D20192	1	1	1	0	0110	39366	43301	43088	43088	43299	43301	43304	43307	Negative	Negative	Negative	#N/A																										8				1	15	12
D20193	1	1	1	0	0687	40745	43493	43088	43088	43490	43493	43495	43498	Negative	Negative	Negative	#N/A																										8				1	15	12
D20194	1	3	3	0	1324	41532	43684	43088	43088	43681	43684	43685	43688	Negative	Negative	Negative	#N/A																										7				2	15	12
D20221	1	4	2	0	0838	39632	43533	43095	43095	43530	43534	43533	43536	Negative	Negative	REACTIVE	#N/A																										6				2	7	12
D20222	1	4	2	0	1139	41227	43658	43095	43095	43655	43656	43659	43662	Negative	Negative	Negative	#N/A																										7				1	7	12
D20225	1	4	4	0	1746	39206	43755	43095	43095	43752	43753	43754	43757	Negative	Negative	Negative	#N/A																										5				2	3	13
D20229	1	2	2	0	1056	38435	43620	43095	43095	43617	43620	43624	43627	Negative	Negative	Negative	#N/A																										10				2	9	15
D20232	2	2	1	0	0768	39508	43514	43105	43105	43510	43511	43513	43516	Negative	Negative	Negative	#N/A																										6				1	5	15
D20232	2	2	2	0	1190	39508	43668	43105	43105	43664	43665	43667	43670	Negative	Negative	Negative	#N/A																										6				1	5	15
D20233	2	5	1	0	0667	40511	43483	43105	43105	43480	43483	43482	43485	Negative	Negative	Negative	#N/A																										5				2	4	10
D20233	2	5	3	0	1189	40511	43668	43105	43105	43666	43668	43668	43671	Negative	Negative	Negative	#N/A																										5				2	4	10
D20235	1	3	1	0	0008	40646	43197	43105	43105	43193	43196	43196	43199	Negative	Negative	Negative	#N/A																										6				1	6	16
D20238	2	2	1	0	0666	42163	43483	43105	43105	43480	43483	43486	43489	Negative	Negative	Negative	#N/A																										9				1	4	12
D20238	2	2	2	0	1753	42163	43757	43105	43105	43754	43756	43757	43760	Negative	Negative	Negative	#N/A																										6				1	4	12
D20239	1	4	3	0	1188	42029	43668	43105	43105	43664	43665	43670	43673	Negative	Negative	Negative	#N/A																										9				1	6	11
D20267	1	2	1	0	0735	39997	43503	43109	43109	43500	43501	43504	43507	Negative	Negative	Negative	#N/A																										7				1	7	12
D20270	1	4	2	0	0014	40593	43201	43110	43110	43197	43201	43201	43204	Negative	Negative	Negative	#N/A																										7				2	7	12
D20275	2	11	6	0	1008	39563	43601	43110	43110	43599	43600	43603	43606	Negative	Negative	Negative	#N/A																										7				1	4	10
D20275	2	11	8	0	1589	39563	43713	43110	43110	43710	43712	43714	43717	Negative	Negative	Negative	#N/A																										7				1	4	10
D20276	2	10	3	0	0208	40018	43340	43110	43110	43337	43340	43340	43343	Negative	Negative	Negative	#N/A																										6				1	4	15
D20276	2	10	6	0	0874	40018	43550	43110	43110	43543	43544	43552	43555	Negative	Negative	Negative	#N/A																										12				1	4	15
D20277	1	6	6	S.Typhi	1412	39654	43693	43110	43110	43689	43691	43696	43699	Negative	Negative	Negative	#N/A																										10				2	5	15
D20283	3	11	3	0	0026	42316	43211	43110	43110	43200	43201	43211	43214	Negative	Negative	Negative	#N/A																										9				2	4	10
D20283	3	11	6	0	0832	42316	43531	43110	43110	43528	43530	43532	43535	Negative	Negative	Negative	#N/A																										14				2	4	10
D20283	3	11	10	0	1665	42316	43734	43110	43110	43730	43733	43736	43739	Negative	Negative	Negative	#N/A																										7				2	4	10
D20285	1	3	3	0	1111	39267	43645	43115	43115	43643	43644	43644	43647	Negative	Negative	Negative	#N/A																										4				1	5	2
D20287	1	7	4	0	0078	40255	43257	43115	43115	43255	43256	43258	43261	Negative	Negative	Negative	#N/A																										6				1	4	8
D20288	1	2	2	0	0520	41542	43407	43115	43115	43404	43405	43407	43410	REACTIVE	Negative	REACTIVE	#N/A																										6				2	4	8
D20295	1	1	1	0	0605	38749	43452	43116	43116	43448	43452	43452	43455	Negative	Negative	Negative	#N/A																										7				2	5	10
D20301	1	6	2	0	0638	41982	43469	43119	43119	43466	43468	43468	43471	Negative	Negative	Negative	#N/A																										5				1	4	12
D21005	2	4	3	0	0800	39625	43519	43053	43053	43514	43515	43519	43522	Negative	Negative	Negative	Negative																										8				1	3	10
D21005	2	4	4	0	1756	39625	43759	43053	43053	43754	43756	43759	43762	Negative	Negative	Negative	Negative																										8				1	3	10
D21006	2	4	2	0	0107	40481	43300	43053	43053	43297	43298	43301	43304	Negative	Negative	Negative	Negative																										7				1	5	15
D21006	2	4	3	0	0732	40481	43503	43053	43053	43500	43501	43504	43507	Negative	Negative	Negative	Negative																										7				1	5	15
D21025	1	3	3	0	0252	41275	43349	43059	43059	43346	43348	43349	43352	Negative	Negative	Negative	Negative																										6				2	4	15
D21030	1	1	1	0	0074	40009	43250	43059	43059	43247	43248	43250	43253	REACTIVE	Negative	Negative	Negative																										6				1	8	15
D21033	1	6	4	0	1014	42464	43603	43060	43060	43600	43602	43603	43606	REACTIVE	Negative	Negative	Pending																										6				1	4	12
D21036	2	8	5	0	0742	42789	43507	43060	43060	43503	43504	43506	43509	Negative	Negative	Negative	Negative																										6				2	5	6
D21036	2	8	8	0	1325	42789	43684	43060	43060	43681	43682	43687	43690	Negative	Negative	Negative	Negative																										9				2	5	6
D21037	1	3	3	0	1323	40507	43684	43060	43060	43680	43682	43683	43686	Negative	Negative	Negative	Negative																										6				2	10	10
D21046	2	2	1	0	0429	40511	43385	43062	43062	43381	43384	43387	43390	Negative	Negative	Negative	Negative																										9				1	5	8
D21046	2	2	2	0	1034	40511	43612	43062	43062	43608	43610	43614	43617	Negative	Negative	REACTIVE	Negative																										9				1	5	8
D21047	1	1	1	0	0882	40630	43554	43062	43062	43548	43552	43555	43558	Negative	Negative	Negative	Negative																										10				2	9	11
D21048	3	7	4	0	0745	41450	43508	43062	43062	43505	43507	43508	43511	Negative	Negative	Negative	Negative																										6				1	9	11
D21048	3	7	5	0	0833	41450	43532	43062	43062	43529	43531	43533	43536	Negative	Negative	Negative	Negative																										7				1	9	11
D21048	3	7	6	0	1575	41450	43711	43062	43062	43705	43706	43711	43714	Negative	Negative	Negative	Negative																										9				1	9	11
D21049	1	7	5	0	0990	42044	43598	43062	43062	43596	43598	43598	43601	Negative	Negative	Negative	Pending																										5				2	5	6
D21050	2	8	5	0	0982	42822	43594	43062	43062	43591	43594	43596	43599	Negative	Negative	Negative	Negative																										9				2	6	12
D21050	2	8	6	0	1345	42822	43686	43062	43062	43682	43683	43688	43691	Negative	Negative	Negative	Negative																										8				2	6	12
D21053	1	4	3	0	1397	40857	43691	43062	43062	43686	43691	43691	43694	Negative	Negative	Negative	Negative																										8				1	6	12
D21055	1	3	3	0	1563	40589	43710	43063	43063	43706	43708	43710	43713	Negative	Negative	Negative	Negative																										7				1	7	10
D21057	1	5	3	0	0152	42290	43322	43063	43063	43317	43322	43322	43325	REACTIVE	Negative	Negative	Negative																										8				2	4	15
D21058	2	3	2	S.paratyphi A	0257	39051	43350	43063	43063	43348	43349	43355	43358	Negative	Negative	Negative	Hemolysed																										10				2	9	11
D21058	2	3	3	0	0802	39051	43519	43063	43063	43516	43517	43518	43521	Equivocal	Negative	Negative	Negative																										5				2	9	11
D21059	2	4	2	S.Typhi	0204	41143	43340	43063	43063	43336	43337	43348	43351	Negative	Negative	Negative	Pending																										7				2	10	10
D21059	2	4	4	0	1335	41143	43685	43063	43063	43683	43684	43687	43690	Negative	Negative	Negative	Negative																										15				2	10	10
D21060	1	2	2	0	1565	39752	43710	43063	43063	43707	43708	43710	43713	Negative	Negative	Negative	Negative																										6				1	9	11
D21061	1	3	2	0	0272	40106	43354	43063	43063	43351	43354	43358	43361	Negative	Negative	Negative	Negative																										10				1	7	12
D21064	1	1	1	0	0200	39765	43337	43063	43063	43334	43337	43337	43340	Negative	Negative	Negative	Negative																										6				1	4	0
D21067	2	3	1	0	0198	42048	43337	43063	43063	43334	43337	43338	43341	Negative	Negative	Negative	Negative																										6				1	6	10
D21067	2	3	2	0	0387	42048	43377	43063	43063	43374	43377	43377	43380	Negative	Negative	Negative	Negative																										7				1	6	10
D21068	1	4	1	0	0887	38937	43557	43066	43066	43554	43556	43556	43559	Negative	Negative	Negative	Negative																										5				1	11	9
D21069	3	11	7	0	0381	40444	43377	43066	43066	43374	43375	43378	43381	Negative	EQUIVOCAL	EQUIVOCAL	Negative																										7				2	11	9
D21069	3	11	8	0	0910	40444	43570	43066	43066	43566	43570	43570	43573	Negative	EQUIVOCAL	Negative	Negative																										8				2	11	9
D21069	3	11	9	#N/A	1463	40444	43698	43066	43066	43696	43698	43701	43704	Negative	EQUIVOCAL	Negative	Negative																										7				2	11	9
D21076	1	6	5	0	0331	39538	43362	43066	43066	43359	43360	43367	43370	Negative	Negative	Negative	Negative																										11				1	7	10
D21079	1	5	5	0	1748	40576	43756	43067	43067	43752	43753	43756	43759	Negative	Negative	Negative	Pending																										7				1	4	8
D21084	1	2	2	0	1119	40424	43651	43068	43068	43649	43651	43655	43658	Negative	Negative	Negative	Negative																										9				1	4	8
D21085	2	5	2	0	0403	41626	43382	43068	43068	43379	43381	43382	43385	Negative	Negative	Negative	Negative																										6				1	6	10
D21085	2	5	5	0	1131	41626	43656	43068	43068	43653	43654	43656	43659	Negative	Negative	Negative	Negative																										6				1	6	10
D21089	1	1	1	0	0253	38875	43349	43068	43068	43346	43348	43349	43352	Negative	Negative	Negative	Negative																										6				1	3	15
D21098	1	2	1	0	0531	39997	43413	43069	43069	43410	43413	43414	43417	REACTIVE	Negative	Negative	Negative																										7				2	9	10
D21101	1	2	1	0	0359	40402	43371	43069	43069	43366	43370	43372	43375	Negative	Negative	Negative	Negative																										9				2	6	10
D21109	2	3	1	0	1062	39051	43622	43073	43073	43617	43619	43623	43626	Negative	Negative	Negative	Negative																										9				1	4	10
D21109	2	3	2	0	1529	39051	43704	43073	43073	43699	43703	43731	43734	Negative	Negative	Negative	Negative																										35				1	4	10
D21110	2	7	2	0	0243	39407	43347	43073	43073	43343	43348	43351	43354	Hemolysed	Hemolysed	Hemolysed	Hemolysed																										11				2	4	5
D21110	2	7	7	0	1692	39407	43742	43073	43073	43738	43742	43743	43746	Negative	Negative	Negative	Pending																										8				2	4	5
D21111	1	6	4	0	1051	40747	43619	43073	43073	43614	43616	43620	43623	Negative	Negative	Negative	Negative																										9				1	4	9
D21112	1	6	4	0	1052	41490	43619	43073	43073	43614	43616	43621	43624	Negative	Negative	Negative	Negative																										10				1	4	9
D21113	2	4	2	0	0311	39879	43360	43073	43073	43356	43357	43359	43362	Negative	Negative	Negative	Negative																										8				1	4	5
D21113	2	4	3	0	1442	39879	43697	43073	43073	43694	43696	43699	43702	Negative	Negative	Negative	Negative																										6				1	4	5
D21114	1	9	3	0	0125	41995	43311	43074	43074	43302	43305	43313	43316	Negative	Negative	Negative	Negative																										14				2	5	9
D21125	1	11	9	0	1502	41738	43701	43075	43075	43698	43699	43702	43705	Hemolysed	Hemolysed	Hemolysed	Hemolysed																										7				1	3	6
D21133	1	4	1	0	0133	40756	43313	43076	43811	43310	43314	43314	43317	Negative	Negative	Negative	Negative																										7				2	4	12
D21138	1	1	1	0	1141	40693	43658	43076	43076	43654	43657	43658	43661	Negative	Negative	EQUIVOCAL	Negative																										7				2	10	15
D21145	1	8	8	0	1372	42357	43690	43077	43077	43683	43686	43690	43693	Negative	Negative	Negative	Negative																										10				2	4	15
D21146	1	7	7	0	1572	42881	43710	43077	43077	43706	43707	43710	43713	Negative	Negative	Negative	Negative																										7				1	3	10
D21147	1	2	1	0	1206	40803	43670	43077	43077	43667	43669	43671	43674	Negative	Negative	Negative	Negative																										7				1	4	0
D21150	1	2	2	0	0375	41236	43376	43077	43077	43373	43376	43376	43379	Negative	Negative	Negative	Negative																										6				2	4	5
D21155	1	2	1	0	0612	40746	43456	43077	43077	43448	43455	43455	43458	Negative	Negative	Negative	Negative																										10				1	8	15
D21157	1	2	1	0	1180	39798	43668	43080	43080	43664	43665	43668	43671	Negative	REACTIVE	Negative	Negative																										7				1	9	15
D21168	1	3	3	0	1150	42185	43661	43080	43080	43656	43661	43663	43666	Negative	Negative	Negative	Negative																										10				2	5	17
D21181	1	3	2	0	0792	41469	43518	43083	43083	43514	43517	43517	43520	Negative	Negative	Negative	Negative																										6				1	6	6
D21202	1	12	11	0	0992	42133	43599	43087	43087	43596	43598	43599	43602	Negative	Negative	Negative	#N/A																										6				2	7	10
D21203	1	18	8	0	0367	42570	43374	43087	43087	43371	43372	43375	43378	Negative	Negative	Negative	#N/A																										7				2	7	10
D21208	2	9	5	0	0518	41577	43406	43087	43087	43403	43406	43408	43411	REACTIVE	Negative	Negative	#N/A																										5				1	10	17
D21208	2	9	8	0	0844	41577	43536	43087	43087	43533	43535	43535	43538	Negative	Negative	Negative	#N/A																										8				1	10	17
D21219	1	2	2	0	0105	41200	43299	43088	43088	43296	43298	43304	43307	Negative	Negative	Negative	#N/A																										11				1	6	10
D21223	1	6	6	0	1234	40750	43675	43088	43088	43671	43675	43674	43677	Negative	Negative	Negative	#N/A																										6				1	6	8
D21224	2	13	6	0	0816	41468	43524	43088	43088	43521	43522	43523	43526	Negative	Negative	Negative	#N/A																										5				2	5	11
D21224	2	13	8	0	1235	41468	43675	43088	43088	43670	43676	43675	43678	Negative	Negative	Negative	#N/A																										8				2	5	11
D21230	1	3	2	0	1128	40547	43655	43089	43089	43653	43655	43657	43660	Negative	Negative	Negative	#N/A																										7				1	5	11
D21231	1	4	4	0	1124	41718	43654	43089	43089	43651	43652	43656	43659	Negative	Negative	Negative	#N/A																										8				2	4	15
D21232	1	3	1	0	0355	39676	43370	43089	43089	43367	43369	43370	43373	Negative	Negative	Negative	#N/A																										6				2	4	15
D21240	1	1	1	S.Typhi	0778	41421	43515	43090	43090	43512	43515	43521	43524	Negative	Negative	Negative	#N/A																										12				2	5	10
D21246	1	3	3	0	0897	40850	43563	43091	43091	43560	43561	43562	43565	Negative	Negative	Negative	#N/A																										5				1	6	8
D21268	1	5	4	0	1395	42269	43691	43096	43096	43687	43691	43691	43694	Negative	Negative	Negative	#N/A																										7				2	5	10
D21269	1	6	3	0	1396	42269	43691	43096	43096	43688	43691	43691	43694	Negative	REACTIVE	Negative	#N/A																										6				2	5	10
D21281	1	2	1	0	1112	41644	43647	43098	43098	43643	43644	43646	43649	Negative	Negative	Negative	#N/A																										6				1	4	15
D21282	1	3	3	0	1113	42240	43647	43098	43098	43644	43645	43646	43649	Negative	Negative	Negative	#N/A																										5				1	4	15
D21285	1	3	3	0	1751	39300	43756	43103	43103	43746	43747	43754	43757	Negative	Negative	Negative	#N/A																										11				2	5	15
D21293	1	7	4	0	0823	42775	43526	43103	43103	43523	43524	43525	43528	Negative	Negative	Negative	#N/A																										5				1	5	10
D21299	1	4	3	0	0682	38197	43490	43104	43104	43488	43489	43491	43494	Negative	Negative	Negative	#N/A																										6				1	5	10
D21305	2	3	1	0	0067	38552	43239	43105	43105	43236	43238	43239	43242	Negative	Negative	Negative	#N/A																										6				2	5	10
D21305	2	3	2	0	0500	38552	43404	43105	43105	43401	43402	43404	43407	Negative	Negative	Negative	#N/A																										6				2	5	10
D21306	1	3	1	0	0068	39135	43239	43105	43105	43236	43238	43240	43243	Negative	Negative	Negative	#N/A																										7				2	6	7
D21317	1	9	1	0	0226	40027	43343	43109	43109	43340	43343	43346	43349	Negative	Negative	Negative	#N/A																										9				1	13	7
D21327	1	3	3	0	1211	39170	43671	43110	43110	43668	43670	43672	43675	Negative	Negative	Negative	#N/A																										7				2	4	7
D21330	1	2	2	0	1328	40801	43685	43110	43110	43681	43684	43684	43687	Negative	Negative	Negative	#N/A																										6				2	5	15
D21331	1	4	2	0	1327	41543	43685	43110	43110	43681	43684	43684	43687	Negative	Negative	Negative	#N/A																										6				1	5	15
D21344	1	3	1	0	1430	41801	43696	43112	43112	43691	43693	43696	43699	Negative	Negative	Negative	#N/A																										8				2	6	15
D21351	1	2	2	0	1739	40460	43754	43115	43115	43751	43752	43754	43757	Negative	Negative	Negative	#N/A																										6				1	4	8
D21354	1	2	2	0	0964	39810	43588	43115	43115	43586	43589	43588	43591	Negative	Negative	Negative	#N/A																										5				2	6	7
D21359	1	4	2	0	0935	41655	43579	43116	43116	43576	43580	43579	43582	Negative	Negative	Negative	#N/A																										6				1	4	8
D21366	1	2	1	0	0460	40774	43395	43116	43116	43391	43395	43396	43399	REACTIVE	Negative	Negative	#N/A																										8				2	6	12
D21372	1	3	3	0	0994	40272	43599	43117	43117	43597	43598	43600	43603	Negative	Negative	Negative	#N/A																										6				1	5	12
D21375	1	3	2	0	0023	39691	43207	43117	43117	43204	43207	43206	43209	Negative	Negative	Negative	#N/A																										5				1	4	15
D21376	2	5	4	0	0594	41101	43446	43117	43117	43443	43446	43446	43449	Negative	Negative	Negative	#N/A																										7				2	5	10
D21376	2	5	5	0	0860	41101	43543	43117	43117	43540	43543	43544	43547	Negative	Negative	Negative	#N/A																										6				2	5	10
D21378	1	11	11	0	1675	42277	43738	43118	43118	43735	43738	43737	43740	Negative	Negative	Negative	#N/A																										5				2	5	10
D21380	1	2	1	0	0941	41163	43581	43118	43118	43578	43579	43581	43584	Negative	Negative	Negative	#N/A																										6				1	8	15
D21387	1	4	2	0	0165	41162	43325	43119	43119	43321	43323	43328	43331	Negative	Negative	Negative	#N/A																										10				2	12	12
D21394	1	4	2	0	0552	41258	43424	43119	43119	43420	43421	43424	43427	Negative	Negative	Negative	#N/A																										7				1	4	10
D21407	1	2	2	0	0557	40640	43426	43123	43123	43424	43425	43426	43429	Negative	Negative	Negative	#N/A																										5				1	9	15
D21411	1	6	3	0	0751	42138	43510	43123	43123	43507	43508	43510	43513	Negative	Hemolysed	Hemolysed	#N/A																										6				1	13	15
D21413	1	2	2	0	1711	40243	43747	43124	43124	43745	43748	43747	43750	Negative	Negative	Negative	#N/A																										5				2	4	13
D21414	1	3	3	0	1710	41816	43747	43124	43124	43745	43747	43747	43750	Negative	Negative	Negative	#N/A																										5				2	4	13
D21418	1	3	2	0	0826	39823	43530	43124	43124	43526	43530	43530	43533	Negative	Negative	Negative	#N/A																										7				1	13	15
D21422	1	5	3	0	0205	38087	43340	43124	43124	43334	43335	43340	43343	Negative	Negative	Negative	#N/A																										9				1	4	13
D21423	1	7	7	0	1543	41420	43706	43125	43125	43703	43706	43706	43709	Negative	Negative	Negative	#N/A																										6				2	4	8
D21426	1	2	2	0	0954	42375	43585	43125	43125	43581	43584	43584	43587	Negative	Negative	Negative	#N/A																										6				2	4	8
D21428	1	4	1	0	0021	39975	43207	43125	43125	43200	43202	43207	43210	Negative	Negative	Negative	#N/A																										10				1	6	7
D22008	1	3	3	0	1314	40521	43684	43053	43053	43678	43684	43683	43686	Negative	Negative	Negative	Negative																										8				1	12	15
D22011	1	2	2	0	0287	40032	43355	43054	43054	43352	43355	43355	43358	Negative	Negative	Negative	Negative																										6				2	6	7
D22012	1	1	1	0	0290	41183	43355	43054	43054	43352	43355	43355	43358	Negative	Negative	Negative	Negative																										6				2	4	10
D22020	1	5	5	0	1304	39088	43684	43055	43055	43679	43684	43684	43687	Negative	Negative	Negative	Negative																										8				1	6	12
D22021	1	3	3	0	1303	40184	43684	43055	43055	43681	43684	43684	43687	Negative	Negative	Negative	Negative																										6				2	5	8
D22036	1	6	5	0	1277	39626	43680	43060	43060	43676	43677	43680	43683	Negative	Negative	Negative	Negative																										7				2	5	17
D22038	2	3	1	0	0241	40920	43347	43060	43060	43344	43346	43347	43350	Hemolysed	Hemolysed	Hemolysed	Hemolysed																										7				2	3	12
D22038	2	3	2	0	1209	40920	43671	43060	43060	43668	43669	43672	43675	Negative	Negative	Negative	Negative																										6				2	3	12
D22047	1	2	1	0	1426	39884	43694	43060	43060	43689	43690	43693	43696	Negative	Negative	Negative	Negative																										7				2	6	10
D22048	1	1	1	#N/A	1471	40238	43699	43060	43060	43695	43696	43699	43702	Negative	Negative	Negative	Negative																										7				1	5	17
D22053	1	3	2	0	0738	39141	43504	43061	43061	43501	43502	43504	43507	Negative	Negative	Negative	Negative																										6				2	4	5
D22054	1	6	1	0	0438	41060	43388	43061	43061	43383	43389	43388	43391	Negative	Negative	Negative	Negative																										8				2	4	5
D22057	1	3	3	0	1546	41365	43707	43062	43062	43704	43706	43708	43711	Negative	Negative	Negative	Negative																										7				1	4	10
D22058	1	3	3	0	1276	40265	43680	43062	43062	43676	43680	43685	43688	Negative	Negative	Negative	Negative																										12				1	3	12
D22061	1	2	1	0	0372	40650	43374	43062	43062	43371	43374	43374	43377	Negative	Negative	Negative	Negative																										6				1	9	15
D22062	1	3	3	0	0730	42185	43503	43062	43062	43499	43500	43505	43508	Negative	Negative	Negative	Negative																										9				2	4	8
D22063	1	3	2	S.Typhi	0988	40393	43595	43062	43062	43592	43595	43600	43603	Negative	Negative	Negative	Negative																										11				2	9	8
D22071	1	4	2	0	0440	41511	43388	43063	43063	43384	43385	43388	43391	REACTIVE	Negative	Negative	Negative																										7				2	5	12
D22072	1	3	2	0	0454	42453	43392	43063	43063	43389	43390	43392	43395	Negative	Negative	Negative	Hemolysed																										6				1	4	15
D22079	2	3	2	0	0254	39458	43349	43063	43063	43347	43349	43349	43352	Negative	Negative	Negative	Negative																										9				2	13	12
D22079	2	3	3	0	0896	39458	43561	43063	43063	43554	43560	43560	43563	Negative	Negative	Negative	Negative																										5				2	13	12
D22080	1	3	2	0	0736	40357	43504	43066	43066	43500	43501	43504	43507	Negative	Negative	Negative	Negative																										7				2	13	12
D22082	1	2	1	0	1203	41075	43669	43066	43066	43667	43668	43671	43674	Negative	Negative	Negative	Negative																										7				1	5	10
D22088	1	4	3	0	0712	41144	43497	43066	43066	43494	43497	43498	43501	Negative	Negative	Negative	Negative																										7				1	5	11
D22092	2	6	2	0	0002	40102	43192	43067	43067	43188	43193	43191	43194	Negative	Negative	Negative	Negative																										6				1	10	9
D22092	2	6	3	0	0108	40102	43300	43067	43067	43295	43299	43300	43303	Negative	Negative	Negative	Equivocal																										8				1	10	9
D22093	2	11	9	0	1441	42015	43697	43067	43067	43693	43694	43699	43702	Negative	Negative	Negative	Negative																										9				2	5	10
D22093	2	11	10	0	1657	42015	43731	43067	43067	43727	43729	43731	43734	Negative	Negative	Negative	Pending																										7				2	5	10
D22094	1	4	3	0	0677	39935	43488	43067	43067	43485	43487	43488	43491	REACTIVE	Negative	Negative	Negative																										6				1	3	10
D22099	1	1	1	0	0839	40741	43533	43067	43067	43529	43530	43534	43537	Negative	Negative	Negative	Negative																										8				1	4	8
D22101	1	4	2	0	0676	41841	43487	43068	43068	43484	43487	43487	43490	Equivocal	Negative	EQUIVOCAL	Negative																										6				2	4	8
D22103	1	4	4	0	1134	42572	43657	43068	43068	43654	43656	43660	43663	Negative	Negative	Negative	Negative																										9				2	5	8
D22110	1	1	1	0	1045	42000	43616	43069	43069	43613	43615	43620	43623	Negative	Negative	Negative	Negative																										10				2	5	15
D22111	2	2	1	0	0156	39744	43322	43069	43069	43319	43321	43321	43324	Negative	Negative	REACTIVE	Hemolysed																										8				1	6	12
D22111	2	2	2	0	1044	39744	43615	43069	43069	43610	43615	43615	43618	Negative	Negative	REACTIVE	Pending																										5				1	6	12
D22112	1	3	2	0	1053	39763	43620	43069	43069	43616	43617	43620	43623	Negative	Negative	Negative	Negative																										7				1	5	9
D22113	2	4	1	0	0639	40363	43469	43069	43069	43466	43468	43472	43475	Negative	Negative	Negative	Negative																										9				2	5	9
D22113	2	4	2	0	1054	40363	43620	43069	43069	43615	43617	43620	43623	Negative	Negative	Negative	Negative																										8				2	5	9
D22114	1	9	5	0	1055	41879	43620	43069	43069	43615	43617	43620	43623	Negative	Negative	Negative	Negative																										8				2	7	15
D22136	1	3	2	0	1418	39641	43694	43070	43070	43688	43693	43695	43698	Negative	Negative	Negative	Negative																										10				2	11	12
D22148	2	3	1	0	0307	39811	43358	43074	43074	43354	43356	43359	43362	Negative	Negative	Negative	Negative																										7				1	5	10
D22148	2	3	3	0	1544	39811	43706	43074	43074	43702	43704	43706	43709	Negative	Negative	Negative	Negative																										8				1	5	10
D22159	1	1	1	0	0477	42467	43398	43075	43075	43395	43397	43398	43401	REACTIVE	Negative	Negative	Negative																										6				1	4	15
D22160	1	2	2	0	0042	40086	43223	43075	43075	43220	43222	43223	43226	Negative	Negative	Negative	Equivocal																										6				1	5	6
D22164	1	3	1	0	1077	38554	43633	43076	43076	43630	43631	43632	43635	Negative	Negative	Negative	Negative																										5				2	6	12
D22166	1	1	1	0	1145	41045	43659	43076	43076	43652	43657	43657	43660	Negative	Negative	REACTIVE	Negative																										8				1	6	15
D22169	2	9	6	0	0853	41844	43540	43076	43076	43538	43539	43542	43545	Negative	REACTIVE	Negative	Negative																										7				1	4	10
D22169	2	9	8	0	1156	41844	43662	43076	43076	43662	43663	43662	43665	Negative	Negative	Negative	Negative																										3				1	4	10
D22170	1	6	6	0	1388	38781	43690	43076	43076	43688	43690	43690	43693	Negative	REACTIVE	Negative	Negative																										5				2	5	10
D22171	1	5	4	0	1170	42096	43665	43076	43076	43661	43664	43664	43667	Negative	Negative	Negative	Negative																										6				2	3	10
D22172	1	6	5	0	1171	42715	43665	43076	43076	43661	43664	43664	43667	Negative	Negative	Negative	Negative																										6				2	5	10
D22174	1	1	1	0	1172	40829	43665	43076	43076	43663	43664	43665	43668	Negative	Negative	Negative	Negative																										5				2	13	12
D22175	2	6	4	0	1424	38965	43694	43076	43076	43691	43693	43695	43698	Negative	Negative	Negative	Negative																										9				2	13	12
D22175	2	6	5	0	1734	38965	43754	43076	43076	43749	43750	43755	43758	Negative	Negative	Negative	Pending																										7				2	13	12
D22176	1	7	6	0	1155	42049	43662	43076	43076	43658	43663	43662	43665	Negative	REACTIVE	Negative	Pending																										7				2	5	12
D22177	1	5	5	0	0919	38138	43572	43076	43076	43568	43572	43573	43576	Negative	Negative	Negative	Negative																										8				1	13	12
D22182	1	3	1	0	0192	40544	43336	43076	43076	43333	43335	43338	43341	Negative	Negative	Negative	Negative																										8				1	4	8
D22183	1	4	2	0	0191	40909	43336	43076	43076	43333	43335	43336	43339	Negative	Negative	Negative	Negative																										6				2	3	12
D22185	1	1	1	0	1094	41149	43638	43077	43077	43635	43637	43637	43640	Negative	Negative	Negative	Negative																										5				1	4	8
D22188	1	6	3	0	1079	39728	43633	43077	43077	43629	43630	43631	43634	Negative	Negative	Negative	Negative																										5				1	5	15
D22197	1	2	2	0	0593	41431	43446	43081	43081	43443	43445	43448	43451	Negative	REACTIVE	REACTIVE	Negative																										8				1	4	13
D22214	1	4	4	0	1274	40456	43680	43082	43082	43677	43679	43680	43683	Negative	EQUIVOCAL	Negative	Negative																										6				2	7	15
D22215	1	2	2	0	1275	41711	43680	43082	43082	43677	43678	43683	43686	Negative	Negative	Negative	Negative																										9				2	9	7
D22220	1	2	1	0	0459	39731	43393	43083	43083	43390	43391	43393	43396	Hemolysed	Hemolysed	Hemolysed	Hemolysed																										6				1	6	15
D22227	2	9	5	0	0502	41559	43404	43083	43083	43401	43402	43404	43407	Negative	Negative	Negative	Negative																										6				2	5	12
D22227	2	9	6	0	0727	41559	43502	43083	43083	43500	43501	43505	43508	Negative	Negative	Negative	Negative																										8				2	5	12
D22235	1	5	3	0	0278	42023	43355	43084	43084	43351	43353	43355	43358	Negative	Negative	Negative	#N/A																										7				2	7	10
D22256	1	2	2	0	0376	41601	43376	43088	43088	43373	43374	43375	43378	Negative	Negative	Negative	#N/A																										5				1	9	15
D22257	2	2	1	0	1230	40933	43675	43088	43088	43671	43675	43675	43678	Negative	Negative	Negative	#N/A																										7				1	5	12
D22257	2	2	2	0	1626	40933	43724	43088	43088	43720	43722	43724	43727	Negative	Negative	Negative	#N/A																										7				1	5	12
D22259	1	3	3	0	0877	40283	43552	43089	43089	43549	43551	43551	43554	Negative	Negative	Negative	#N/A																										5				1	5	12
D22263	2	2	1	0	0901	38244	43566	43089	43089	43562	43565	43565	43568	Negative	Negative	Negative	#N/A																										5				2	4	15
D22263	2	2	2	0	0980	38244	43593	43089	43089	43590	43593	43592	43595	Negative	Negative	Negative	#N/A																										6				2	4	15
D22266	1	2	2	0	1620	39400	43719	43089	43089	43715	43719	43718	43721	Negative	Negative	Negative	#N/A																										6				1	6	10
D22282	1	4	2	0	1595	42889	43714	43091	43091	43711	43714	43714	43717	Negative	Negative	Negative	#N/A																										6				1	4	10
D22285	2	2	1	0	0190	39648	43335	43091	43091	43332	43335	43335	43338	Negative	Negative	REACTIVE	#N/A																										6				1	4	15
D22285	2	2	2	0	0836	39648	43532	43091	43091	43529	43531	43531	43534	Negative	Negative	REACTIVE	#N/A																										5				1	4	15
D22290	1	1	1	0	1233	42435	43675	43091	43091	43672	43673	43675	43678	Negative	Negative	Negative	#N/A																										6				2	9	7
D22297	1	1	1	0	0136	38097	43315	43095	43095	43312	43314	43316	43319	Negative	Negative	Negative	#N/A																										7				2	5	10
D22299	1	2	1	0	0069	39814	43239	43095	43095	43236	43241	43240	43243	Negative	Negative	EQUIVOCAL	#N/A																										7				1	17	15
D22325	1	1	1	0	1580	40707	43712	43098	43098	43709	43711	43711	43714	Negative	Negative	Negative	#N/A																										5				1	4	9
D22342	1	7	4	0	0568	42147	43433	43103	43103	43428	43432	43434	43437	Negative	Negative	Negative	#N/A																										9				1	9	7
D22343	2	3	2	0	0776	41580	43515	43103	43103	43512	43513	43517	43520	Negative	Negative	Negative	#N/A																										5				1	5	10
D22343	2	3	3	0	1107	41580	43645	43103	43103	43642	43643	43644	43647	Negative	Negative	Negative	#N/A																										8				1	5	10
D22344	1	3	2	0	0777	42910	43515	43103	43103	43512	43513	43519	43522	Negative	Negative	Negative	#N/A																										10				2	3	12
D22345	2	2	1	S.Typhi	0884	39424	43556	43103	43103	43552	43556	43561	43564	Negative	Negative	Negative	#N/A																										12				2	6	12
D22345	2	2	2	0	1408	39424	43691	43103	43103	43686	43691	43690	43693	Negative	Negative	Negative	#N/A																										7				2	6	12
D22353	1	6	1	0	0097	41830	43294	43104	43104	43291	43293	43293	43296	Negative	EQUIVOCAL	Negative	#N/A																										5				2	5	15
D22354	1	2	1	0	0815	40246	43524	43104	43104	43521	43523	43524	43527	Negative	Negative	Negative	#N/A																										6				2	4	10
D22355	1	7	2	0	0829	42545	43530	43104	43104	43527	43530	43530	43533	Negative	Negative	Negative	#N/A																										6				1	4	10
D22358	1	4	1	S.paratyphi A	0061	38539	43234	43104	43104	43231	43234	43235	43238	Negative	Negative	REACTIVE	#N/A																										7				1	4	10
D22359	1	3	2	S.paratyphi A	0019	39322	43206	43104	43104	43200	43202	43207	43210	Negative	Negative	Negative	#N/A																										10				1	4	10
D22367	1	6	3	0	1552	39532	43708	43105	43105	43704	43705	43709	43712	Negative	Negative	Negative	#N/A																										8				2	6	8
D22368	1	5	3	0	0515	39227	43406	43105	43105	43403	43404	43407	43410	REACTIVE	Negative	Negative	#N/A																										7				2	6	8
D22371	1	3	2	0	1567	40455	43710	43105	43105	43705	43707	43710	43713	Negative	Negative	Negative	#N/A																										8				1	9	17
D22375	1	2	1	0	0842	40867	43536	43108	43108	43533	43535	43536	43539	Negative	Negative	Negative	#N/A																										6				2	5	11
D22378	1	2	2	0	1365	42796	43690	43108	43108	43687	43691	43694	43697	Negative	Negative	Negative	#N/A																										10				2	5	11
D22382	1	1	1	0	1157	38448	43663	43109	43109	43660	43662	43662	43665	Negative	Negative	Negative	#N/A																										5				1	5	12
D22389	1	4	2	0	0834	39671	43532	43109	43109	43529	43530	43533	43536	Negative	Negative	Negative	#N/A																										7				1	5	12
D22396	1	4	2	0	1409	40826	43691	43110	43110	43686	43688	43691	43694	Negative	Negative	Negative	#N/A																										8				2	6	9
D22397	1	7	5	0	1410	40527	43691	43110	43110	43688	43689	43691	43694	Negative	Negative	Negative	#N/A																										6				2	7	9
D22400	1	1	1	0	1724	39931	43749	43110	43110	43746	43747	43749	43752	Negative	Negative	Negative	#N/A																										6				2	4	10
D22402	1	3	2	0	1475	41673	43699	43110	43110	43696	43698	43699	43702	Negative	Negative	Negative	#N/A																										6				1	4	10
D22408	2	10	3	0	0892	39342	43560	43111	43111	43558	43561	43560	43563	Negative	Negative	Negative	#N/A																										5				2	7	10
D22408	2	10	6	0	1199	39342	43669	43111	43111	43665	43666	43667	43670	Negative	Negative	Negative	#N/A																										5				2	7	10
D22409	1	3	1	0	0302	40554	43357	43111	43111	43354	43356	43357	43360	REACTIVE	Negative	Negative	#N/A																										6				2	4	8
D22412	1	1	1	0	1181	39931	43668	43111	43111	43663	43664	43667	43670	Negative	Negative	Negative	#N/A																										7				2	5	10
D22413	1	3	2	0	1166	40759	43664	43111	43111	43662	43664	43669	43672	Negative	Negative	Negative	#N/A																										10				2	5	10
D22414	1	6	5	0	1182	41879	43668	43111	43111	43665	43668	43671	43674	Negative	Negative	Negative	#N/A																										9				2	3	10
D22415	1	7	4	0	1183	42597	43668	43111	43111	43666	43667	43671	43674	Negative	Negative	Negative	#N/A																										8				2	4	10
D22416	2	8	3	0	0238	38936	43346	43111	43111	43343	43346	43346	43349	Negative	Negative	Negative	#N/A																										7				1	4	10
D22416	2	8	4	0	0570	38936	43433	43111	43111	43429	43433	43433	43436	Negative	Negative	Negative	#N/A																										6				1	4	10
D22417	2	3	1	0	0571	39744	43433	43111	43111	43430	43433	43433	43436	Negative	Negative	Negative	#N/A																										6				2	4	10
D22417	2	3	2	0	1125	39744	43654	43111	43111	43650	43651	43655	43658	Negative	Negative	Negative	#N/A																										8				2	4	10
D22420	2	5	2	0	0475	39093	43398	43112	43112	43392	43393	43397	43400	Negative	Negative	Negative	#N/A																										8				1	5	2
D22420	2	5	3	0	1594	39093	43714	43112	43112	43709	43714	43714	43717	Negative	Negative	Negative	#N/A																										8				1	5	2
D22422	1	4	4	0	1516	41778	43703	43112	43112	43699	43700	43703	43706	Negative	Negative	Negative	#N/A																										7				1	4	6
D22425	2	6	3	0	0613	40091	43456	43112	43112	43453	43455	43455	43458	Negative	Negative	Negative	#N/A																										5				2	5	8
D22425	2	6	5	0	0856	40091	43542	43112	43112	43539	43540	43541	43544	Negative	Negative	Negative	#N/A																										5				2	5	8
D22429	1	3	3	0	1611	39659	43718	43115	43115	43715	43717	43717	43720	Negative	Negative	Negative	#N/A																										5				2	6	9
D22433	1	3	3	0	1740	40021	43755	43115	43115	43752	43754	43757	43760	Negative	Negative	Negative	#N/A																										8				2	4	10
D22440	1	8	2	0	0658	42042	43481	43116	43116	43478	43479	43480	43483	Negative	Negative	Negative	#N/A																										5				2	4	8
D22441	1	3	1	0	0157	39505	43322	43116	43116	43319	43322	43324	43327	Negative	Negative	Negative	#N/A																										8				1	3	15
D22443	1	3	1	0	0027	38514	43211	43116	43116	43206	43207	43214	43217	Negative	Negative	Negative	#N/A																										11				2	8	15
D22460	1	6	6	0	1318	39218	43684	43118	43118	43681	43684	43692	43695	Negative	Negative	Negative	#N/A																										14				1	10	12
D22461	2	5	3	0	0503	40821	43404	43118	43118	43401	43404	43404	43407	Hemolysed	Hemolysed	Hemolysed	#N/A																										6				1	10	12
D22461	2	5	5	0	1319	40821	43684	43118	43118	43682	43684	43688	43691	Negative	Negative	Negative	#N/A																										9				1	10	12
D22464	5	14	2	0	0077	38690	43255	43118	43118	43251	43255	43260	43263	Negative	Negative	Negative	#N/A																										12				2	4	10
D22464	5	14	3	0	0338	38690	43363	43118	43118	43351	43355	43376	43379	Negative	Negative	Negative	#N/A																										5				2	4	10
D22464	5	14	5	0	0486	38690	43399	43118	43118	43395	43398	43399	43402	Negative	Negative	Negative	#N/A																										8				2	4	10
D22464	5	14	9	0	0927	38690	43575	43118	43118	43570	43573	43575	43578	Negative	Negative	Negative	#N/A																										28				2	4	10
D22464	5	14	13	0	1723	38690	43749	43118	43118	43747	43750	43749	43752	Negative	Negative	Negative	#N/A																										7				2	4	10
D22473	1	4	3	0	1646	40291	43728	43118	43118	43725	43727	43727	43730	Negative	Negative	Negative	#N/A																										5				2	6	8
D22474	1	3	3	0	1644	39728	43728	43118	43118	43725	43727	43727	43730	Negative	Negative	Negative	#N/A																										5				2	6	8
D22480	1	5	4	0	1521	42226	43703	43119	43119	43701	43703	43703	43706	Negative	Negative	Negative	#N/A																										5				2	5	6
D22482	1	6	3	0	1050	41890	43617	43119	43119	43614	43617	43617	43620	Negative	Negative	Negative	#N/A																										6				1	11	15
D22487	2	13	2	0	0415	41709	43383	43119	43119	43375	43378	43383	43386	Negative	Negative	Negative	#N/A																										9				2	11	15
D22487	2	13	7	0	0991	41709	43599	43119	43119	43596	43599	43602	43605	Negative	Negative	Negative	#N/A																										11				2	11	15
D22490	1	4	1	0	1252	41872	43677	43122	43122	43674	43675	43677	43680	Equivocal	Negative	Negative	#N/A																										6				2	6	9
D22491	2	9	2	0	0295	41551	43356	43122	43122	43353	43356	43356	43359	Negative	Negative	Negative	#N/A																										5				2	3	10
D22491	2	9	7	0	0995	41551	43599	43122	43122	43597	43598	43599	43602	Negative	Negative	Negative	#N/A																										6				2	3	10
D22492	1	5	1	0	0284	39438	43355	43122	43122	43351	43353	43358	43361	Negative	Negative	Negative	#N/A																										10				1	4	12
D22493	2	4	1	0	0285	39849	43355	43122	43122	43352	43355	43358	43361	Negative	Negative	Negative	#N/A																										6				2	7	8
D22493	2	4	2	0	0539	39849	43418	43122	43122	43415	43416	43418	43421	Negative	Negative	Negative	#N/A																										9				2	7	8
D22499	3	10	3	0	0366	38926	43372	43123	43123	43369	43373	43375	43378	Negative	Negative	Negative	#N/A																										10				1	8	10
D22499	3	10	5	0	0607	38926	43453	43123	43123	43451	43452	43453	43456	Negative	Negative	Negative	#N/A																										5				1	8	10
D22499	3	10	7	0	1684	38926	43739	43123	43123	43736	43739	43743	43746	Negative	Negative	Negative	#N/A																										9				1	8	10
D22501	1	6	2	0	0737	40090	43504	43123	43123	43499	43500	43504	43507	Negative	Negative	Negative	#N/A																										8				1	5	10
D22502	1	7	1	0	0657	41463	43480	43123	43123	43477	43480	43480	43483	Negative	Negative	Negative	#N/A																										6				2	6	15
D22508	1	7	4	0	0513	41302	43405	43124	43124	43401	43404	43405	43408	Negative	Negative	Negative	#N/A																										7				2	5	12
D22509	1	4	2	0	0154	41270	43322	43124	43124	43317	43320	43322	43325	Negative	Negative	Negative	#N/A																										8				1	6	18
D22511	1	5	4	0	1258	38850	43678	43124	43124	43670	43671	43679	43682	Negative	Negative	Negative	#N/A																										12				2	4	5
D22512	2	6	3	0	0391	40599	43378	43124	43124	43374	43376	43378	43381	REACTIVE	Negative	Negative	#N/A																										5				2	8	10
D22512	2	6	4	0	0947	40599	43581	43124	43124	43578	43579	43580	43583	Negative	Negative	Negative	#N/A																										7				2	8	10
D22514	1	9	3	0	0596	39534	43447	43125	43125	43444	43447	43447	43450	Negative	Negative	Negative	#N/A																										6				1	3	15
D22516	2	5	2	0	0242	40776	43347	43125	43125	43344	43346	43347	43350	Negative	Negative	Negative	#N/A																										5				1	4	8
D22516	2	5	4	0	1547	40776	43707	43125	43125	43704	43706	43706	43709	Negative	Negative	Negative	#N/A																										6				1	4	8
D22519	2	3	1	0	0213	39109	43341	43125	43125	43339	43342	43341	43344	Negative	Negative	Negative	#N/A																										5				1	8	7
D22519	2	3	3	0	0748	39109	43509	43125	43125	43506	43509	43510	43513	Negative	Negative	Negative	#N/A																										7				1	8	7
D22520	1	3	1	0	0212	40918	43341	43125	43125	43339	43342	43345	43348	Negative	Negative	Negative	#N/A																										9				1	6	15
D22522	1	4	4	0	1566	41616	43710	43125	43125	43707	43710	43711	43714	Negative	Negative	Negative	#N/A																										7				2	4	12
D23005	1	4	3	0	0569	42292	43433	43059	43059	43429	43430	43433	43436	Negative	Negative	Negative	Pending																										7				2	4	12
D23006	1	2	2	0	0533	40061	43416	43059	43059	43410	43416	43416	43419	Negative	Negative	REACTIVE	Negative																										9				2	5	12
D23008	3	3	1	0	0099	38534	43297	43060	43060	43294	43295	43299	43302	Negative	Negative	Negative	Negative																										8				2	5	9
D23008	3	3	2	0	0303	38534	43357	43060	43060	43354	43357	43360	43363	Negative	Negative	Negative	Negative																										8				2	5	9
D23008	3	3	3	0	0589	38534	43444	43060	43060	43441	43444	43446	43449	Negative	Negative	Negative	Pending																										9				2	5	9
D23011	1	3	1	0	0721	40478	43501	43060	43060	43497	43501	43502	43505	Negative	Negative	Negative	Negative																										8				1	12	13
D23012	2	6	3	0	0974	40385	43591	43060	43060	43588	43591	43591	43594	Negative	Negative	Negative	Negative																										6				2	11	15
D23012	2	6	4	0	1098	40385	43642	43060	43060	43639	43641	43642	43645	Negative	Negative	Negative	Negative																										6				2	11	15
D23013	2	4	2	0	0313	40841	43360	43060	43060	43356	43360	43359	43362	Negative	Negative	Negative	Negative																										5				1	13	15
D23013	2	4	3	0	0957	40841	43587	43060	43060	43585	43587	43587	43590	Negative	Negative	Negative	Negative																										6				1	13	15
D23014	1	9	5	0	0915	42807	43572	43060	43060	43569	43571	43572	43575	REACTIVE	Negative	Negative	Negative																										6				1	4	12
D23018	3	7	4	0	0437	40193	43386	43061	43061	43383	43384	43386	43389	Negative	EQUIVOCAL	Negative	Negative																										6				1	13	15
D23018	3	7	6	0	0811	40193	43523	43061	43061	43519	43523	43522	43525	Hemolysed	Negative	Negative	Pending																										9				1	13	15
D23018	3	7	7	0	1735	40193	43754	43061	43061	43751	43752	43757	43760	Negative	Negative	Negative	Negative																										6				1	13	15
D23019	2	3	2	0	0810	41218	43523	43061	43061	43519	43523	43524	43527	Negative	Negative	REACTIVE	Negative																										8				2	6	15
D23019	2	3	3	0	1264	41218	43679	43061	43061	43676	43677	43683	43686	Negative	Negative	Negative	Negative																										10				2	6	15
D23029	1	3	3	0	0656	41217	43479	43062	43062	43476	43479	43478	43481	Negative	Negative	Negative	Negative																										5				1	7	15
D23036	1	2	2	0	1602	39304	43715	43063	43063	43712	43714	43724	43727	Negative	Negative	Negative	Negative																										15				1	5	15
D23038	1	3	3	0	1313	41707	43684	43063	43063	43681	43682	43684	43687	Negative	Negative	Negative	Negative																										6				2	4	12
D23045	1	4	3	0	0542	41841	43420	43066	43066	43415	43420	43419	43422	Negative	Negative	Negative	Negative																										7				2	5	12
D23048	1	1	1	0	0282	40272	43355	43066	43066	43352	43353	43356	43359	Negative	Negative	Negative	Negative																										7				1	5	5
D23051	1	1	1	0	1416	40544	43694	43067	43067	43689	43690	43694	43697	Negative	Negative	Negative	Negative																										8				2	8	12
D23053	2	7	3	0	0034	40275	43216	43067	43067	43214	43215	43216	43219	Negative	Negative	Negative	Negative																										4				1	5	12
D23053	2	7	6	0	0300	40275	43357	43067	43067	43356	43357	43357	43360	Negative	Negative	Negative	Negative																										5				1	5	12
D23056	1	3	1	0	0756	38633	43511	43067	43067	43508	43510	43512	43515	REACTIVE	Negative	Negative	Negative																										7				2	5	12
D23058	4	9	3	0	0453	41974	43392	43067	43067	43389	43391	43392	43395	Negative	Negative	Negative	Negative																										9				2	5	12
D23058	4	9	4	0	0767	41974	43514	43067	43067	43511	43512	43517	43520	Negative	Negative	Negative	Negative																										6				2	5	12
D23058	4	9	5	0	1023	41974	43607	43067	43067	43604	43606	43608	43611	Equivocal	Negative	Negative	Negative																										7				2	5	12
D23058	4	9	6	0	1058	41974	43622	43067	43067	43618	43620	43622	43625	Negative	Negative	Negative	Negative																										7				2	5	12
D23062	1	2	2	0	1009	39917	43601	43068	43068	43599	43600	43602	43605	Negative	Negative	Negative	Negative																										6				1	3	15
D23067	1	3	2	0	0958	40004	43587	43068	43068	43584	43586	43587	43590	Negative	REACTIVE	Negative	Negative																										6				1	4	9
D23068	1	5	3	0	0975	41611	43592	43068	43068	43589	43591	43593	43596	REACTIVE	Negative	Negative	Negative																										7				1	5	8
D23070	1	3	2	0	1223	39589	43673	43069	43069	43670	43671	43672	43675	Negative	Negative	Negative	Negative																										5				2	5	8
D23074	1	2	1	0	0188	39087	43335	43069	43069	43332	43333	43335	43338	REACTIVE	Negative	REACTIVE	Negative																										6				2	4	12
D23077	1	5	3	0	0601	41195	43451	43070	43070	43447	43448	43451	43454	Negative	Negative	Negative	Negative																										7				2	8	12
D23080	1	5	5	0	1161	40361	43663	43070	43070	43660	43663	43663	43666	Negative	Negative	Negative	Negative																										6				1	4	5
D23083	1	10	7	0	1174	42234	43665	43070	43070	43662	43665	43665	43668	Negative	Negative	Negative	Negative																										6				1	6	12
D23087	1	2	2	0	0660	41850	43482	43073	43073	43478	43479	43483	43486	Negative	Negative	Negative	Negative																										8				2	9	8
D23092	1	5	5	0	1508	38370	43703	43073	43073	43701	43703	43703	43706	Negative	EQUIVOCAL	Negative	Negative																										5				1	6	9
D23098	3	7	1	0	0237	38810	43344	43075	43075	43340	43341	43354	43357	Hemolysed	Hemolysed	Hemolysed	Hemolysed																										11				1	4	15
D23098	3	7	5	0	1420	38810	43694	43075	43075	43690	43693	43695	43698	Negative	Negative	Negative	Negative																										8				1	4	15
D23098	3	7	6	0	1702	38810	43745	43075	43075	43740	43741	43748	43751	Negative	Negative	Negative	Pending																										17				1	4	15
D23099	4	6	2	0	0343	39381	43364	43075	43075	43361	43363	43393	43396	Negative	Negative	Negative	Negative																										42				1	4	15
D23099	4	6	2	0	0399	39381	43381	43075	43075	43361	43363	43393	43396	Negative	Negative	Negative	Negative																										35				1	4	15
D23099	4	6	3	0	0889	39381	43558	43075	43075	43552	43557	43591	43594	Negative	Negative	Negative	Negative																										35				1	4	15
D23099	4	6	5	0	1100	39381	43643	43075	43075	43640	43642	43657	43660	Negative	Negative	Negative	Negative																										20				1	4	15
D23102	1	5	2	0	0371	42412	43374	43076	43076	43371	43374	43375	43378	Negative	Negative	Negative	Negative																										7				2	5	10
D23103	1	2	1	0	0258	37991	43350	43076	43076	43346	43348	43350	43353	Negative	Negative	Negative	Negative																										7				1	4	4
D23105	1	1	1	0	0401	39697	43381	43076	43076	43377	43378	43381	43384	Negative	Negative	Negative	Negative																										7				2	5	10
D23106	1	1	1	0	0428	38145	43385	43076	43076	43382	43383	43385	43388	Negative	Negative	Negative	Negative																										6				1	5	12
D23113	1	1	1	0	1635	39438	43725	43076	43076	43722	43724	43725	43728	Negative	Negative	Negative	Negative																										6				1	5	12
D23114	1	2	1	0	0717	38635	43498	43076	43076	43495	43496	43498	43501	Negative	Negative	Negative	Negative																										6				2	8	12
D23117	2	7	6	0	1579	42536	43712	43076	43076	43708	43712	43715	43718	Negative	Negative	Negative	Negative																										7				1	5	15
D23117	2	7	7	0	1732	42536	43753	43076	43076	43749	43753	43753	43756	Negative	Negative	Negative	Pending																										10				1	5	15
D23125	1	1	1	0	1132	40507	43657	43080	43080	43652	43654	43655	43658	Negative	Negative	Negative	Negative																										6				2	8	12
D23132	1	2	1	0	1536	39696	43705	43081	43081	43701	43703	43705	43708	Negative	Negative	Negative	Negative																										7				1	4	15
D23136	1	2	2	0	1279	39804	43680	43082	43082	43676	43677	43680	43683	Negative	Negative	Negative	Negative																										7				2	5	6
D23144	1	1	1	0	1614	40745	43719	43082	43082	43715	43719	43719	43722	Negative	Negative	Negative	Negative																										7				2	5	13
D23146	1	2	2	0	0788	41671	43517	43082	43082	43514	43515	43517	43520	Negative	Hemolysed	Hemolysed	Hemolysed																										6				1	6	9
D23155	1	1	1	0	0010	40019	43199	43083	43083	43195	43199	43200	43203	Negative	Negative	Negative	Negative																										8				1	5	10
D23172	1	2	2	0	1438	38704	43697	43087	43087	43694	43696	43699	43702	Negative	Negative	Negative	#N/A																										8				2	5	8
D23174	1	7	4	0	1231	41535	43675	43087	43087	43668	43675	43675	43678	Negative	Negative	Negative	#N/A																										10				1	5	9
D23176	1	9	7	0	0739	41976	43505	43087	43087	43497	43500	43506	43509	Negative	Negative	Negative	#N/A																										12				2	4	12
D23180	1	4	3	0	1322	41770	43684	43088	43088	43680	43683	43684	43687	Negative	Negative	Negative	#N/A																										7				1	4	9
D23185	1	2	1	0	0369	38210	43374	43088	43088	43371	43374	43374	43377	Negative	Negative	Negative	#N/A																										6				2	6	9
D23196	1	2	1	0	0473	38048	43398	43089	43089	43395	43397	43397	43400	Negative	Negative	Negative	#N/A																										5				1	4	15
D23207	1	1	1	0	0236	40627	43344	43090	43090	43341	43342	43344	43347	Hemolysed	Hemolysed	Hemolysed	#N/A																										6				1	9	15
D23213	2	4	3	0	1114	39887	43647	43091	43091	43645	43646	43647	43650	Negative	Negative	Negative	#N/A																										9				2	6	5
D23213	2	4	4	#N/A	1455	39887	43697	43091	43091	43694	43697	43700	43703	Negative	Negative	Negative	#N/A																										5				2	6	5
D23214	1	2	2	#N/A	1456	40450	43697	43091	43091	43694	43697	43697	43700	Negative	Negative	Negative	#N/A																										6				1	4	12
D23215	1	2	2	0	1550	40975	43707	43091	43091	43703	43704	43707	43710	Negative	Negative	Negative	#N/A																										7				1	3	5
D23219	1	2	2	0	0648	38589	43476	43091	43091	43473	43476	43476	43479	Negative	Negative	Negative	#N/A																										6				1	5	10
D23233	1	5	1	0	0360	41920	43371	43095	43095	43368	43369	43372	43375	REACTIVE	Negative	Negative	#N/A																										7				2	5	1
D23235	1	5	5	0	1714	41911	43748	43095	43095	43745	43748	43747	43750	Negative	Negative	Negative	#N/A																										5				2	6	10
D23240	2	5	2	0	0134	42289	43315	43096	43096	43312	43314	43314	43317	Negative	Negative	Negative	#N/A																										9				1	4	9
D23240	2	5	4	0	1484	42289	43700	43096	43096	43697	43700	43703	43706	Negative	Negative	Negative	#N/A																										5				1	4	9
D23247	3	8	3	0	0255	41376	43349	43096	43096	43346	43348	43351	43354	Negative	Negative	Negative	#N/A																										5				2	7	17
D23247	3	8	4	0	0608	41376	43453	43096	43096	43450	43453	43452	43455	Negative	Negative	Negative	#N/A																										5				2	7	17
D23247	3	8	7	0	1596	41376	43714	43096	43096	43711	43712	43713	43716	Negative	Negative	Negative	#N/A																										8				2	7	17
D23251	1	4	3	0	0229	40100	43343	43097	43097	43340	43342	43344	43347	Negative	Negative	Negative	#N/A																										7				2	6	10
D23252	1	3	3	0	0228	40476	43343	43097	43097	43340	43342	43344	43347	Hemolysed	Hemolysed	Hemolysed	#N/A																										7				2	6	15
D23257	1	4	2	#N/A	1444	42154	43697	43097	43097	43694	43696	43697	43700	Negative	Hemolysed	Hemolysed	#N/A																										6				2	4	10
D23258	2	11	7	0	0855	42826	43542	43097	43097	43540	43542	43544	43547	Negative	Negative	Negative	#N/A																										7				1	4	10
D23258	2	11	8	#N/A	1445	42826	43697	43097	43097	43692	43696	43698	43701	Negative	Negative	Negative	#N/A																										9				1	4	10
D23259	1	1	1	0	1603	41168	43717	43098	43098	43713	43714	43717	43720	Negative	Negative	Negative	#N/A																										7				1	4	12
D23261	2	4	1	0	0227	38650	43343	43098	43098	43341	43343	43343	43346	Negative	Negative	Negative	#N/A																										7				1	4	12
D23261	2	4	4	0	0907	38650	43568	43098	43098	43565	43567	43569	43572	Negative	Negative	Negative	#N/A																										5				1	4	12
D23277	1	3	1	0	0448	40854	43389	43102	43102	43386	43388	43388	43391	Negative	REACTIVE	Negative	#N/A																										5				1	7	15
D23279	1	5	1	0	1049	42245	43617	43102	43102	43614	43616	43619	43622	Negative	Negative	Negative	#N/A																										8				2	4	3
D23286	1	2	2	0	1540	40884	43706	43103	43103	43700	43703	43705	43708	Negative	Negative	Negative	#N/A																										8				2	5	8
D23287	2	2	1	0	0370	41965	43374	43103	43103	43371	43374	43379	43382	Negative	Negative	Negative	#N/A																										8				1	5	8
D23287	2	2	2	0	1486	41965	43700	43103	43103	43697	43698	43702	43705	Negative	Negative	Negative	#N/A																										11				1	5	8
D23295	1	4	1	0	0357	42191	43371	43104	43104	43366	43370	43371	43374	Negative	Negative	Negative	#N/A																										8				2	4	3
D23296	1	1	1	0	1310	38382	43684	43104	43104	43681	43685	43684	43687	Negative	Negative	Negative	#N/A																										6				2	4	3
D23297	1	2	2	0	1309	39517	43684	43104	43104	43681	43684	43684	43687	Negative	Negative	Negative	#N/A																										6				1	4	15
D23306	1	1	1	0	1659	39753	43731	43105	43105	43725	43727	43732	43735	Negative	Negative	Negative	#N/A																										10				2	4	15
D23316	1	3	1	0	0259	40247	43350	43105	43105	43347	43350	43350	43353	Negative	Negative	Negative	#N/A																										6				1	5	12
D23320	1	2	2	0	0654	42042	43479	43108	43108	43476	43477	43478	43481	Negative	Negative	Negative	#N/A																										5				1	4	9
D23321	1	3	2	0	0655	41818	43479	43108	43108	43475	43477	43480	43483	Negative	Negative	Negative	#N/A																										8				1	4	10
D23339	1	10	8	0	1685	42179	43739	43110	43110	43731	43733	43739	43742	Negative	Negative	Negative	#N/A																										11				1	4	3
D23341	1	4	2	0	0341	38671	43364	43110	43110	43360	43362	43366	43369	Negative	Negative	Negative	#N/A																										9				1	9	6
D23345	1	2	1	0	0166	39601	43325	43110	43110	43319	43322	43325	43328	Negative	Negative	Negative	#N/A																										9				2	4	10
D23346	1	6	4	0	1725	39678	43752	43110	43110	43749	43752	43752	43755	Negative	Negative	Negative	#N/A																										6				1	9	6
D23347	2	6	4	0	0987	40937	43595	43110	43110	43591	43593	43594	43597	Negative	Negative	Negative	#N/A																										6				2	6	9
D23347	2	6	5	0	1228	40937	43675	43110	43110	43672	43676	43683	43686	Negative	Negative	Negative	#N/A																										14				2	6	9
D23367	2	4	1	0	0364	39083	43372	43112	43112	43369	43371	43373	43376	Negative	Negative	Negative	#N/A																										7				2	7	15
D23367	2	4	3	0	0865	39083	43547	43112	43112	43544	43546	43547	43550	Negative	Negative	Negative	#N/A																										6				2	7	15
D23369	1	5	4	0	0847	38411	43539	43112	43112	43536	43539	43538	43541	Negative	Negative	Negative	#N/A																										5				1	4	17
D23371	2	5	2	0	0759	40697	43511	43112	43112	43508	43511	43512	43515	Negative	Negative	Negative	#N/A																										7				2	3	12
D23371	2	5	3	0	1149	40697	43661	43112	43112	43658	43659	43667	43670	Negative	Negative	Negative	#N/A																										12				2	3	12
D23375	2	3	1	0	0621	41144	43461	43112	43112	43455	43458	43461	43464	Negative	Negative	Negative	#N/A																										9				2	6	15
D23375	2	3	2	0	0979	41144	43593	43112	43112	43590	43593	43593	43596	Negative	Negative	Negative	#N/A																										6				2	6	15
D23376	1	6	3	0	0996	42096	43599	43112	43112	43592	43593	43599	43602	Negative	Negative	Negative	#N/A																										10				1	6	15
D23377	1	9	6	0	0789	42900	43517	43112	43112	43514	43516	43517	43520	Negative	Negative	Negative	#N/A																										6				2	6	12
D23378	1	5	3	0	0985	41032	43595	43115	43115	43592	43595	43597	43600	Negative	Negative	Negative	#N/A																										8				1	6	12
D23380	1	3	2	0	1518	38485	43703	43115	43115	43700	43703	43703	43706	Negative	Negative	Negative	#N/A																										6				1	6	15
D23389	1	3	1	0	0104	40539	43299	43115	43115	43296	43297	43300	43303	Negative	Negative	Negative	#N/A																										7				2	3	15
D23409	1	6	2	0	0455	42339	43393	43117	43117	43388	43390	43393	43396	Hemolysed	Hemolysed	Hemolysed	#N/A																										8				2	4	12
D23410	1	3	3	0	0652	38051	43477	43117	43117	43473	43474	43477	43480	Negative	Negative	Negative	#N/A																										7				2	4	10
D23418	2	4	2	0	0163	39989	43325	43118	43118	43322	43326	43325	43328	Negative	Negative	Negative	#N/A																										6				2	6	17
D23418	2	4	3	0	0577	39989	43438	43118	43118	43435	43439	43445	43448	Negative	Negative	Negative	#N/A																										13				2	6	17
D23424	1	4	2	0	0018	39138	43204	43118	43118	43199	43202	43204	43207	Negative	Negative	Negative	#N/A																										8				1	6	18
D23430	1	1	1	0	0084	41326	43269	43119	43119	43265	43269	43269	43272	Negative	Negative	Negative	#N/A																										7				1	4	15
D23432	2	6	2	0	0150	38749	43321	43119	43119	43318	43319	43328	43331	Negative	Negative	Negative	#N/A																										13				2	4	10
D23432	2	6	3	0	0326	38749	43361	43119	43119	43356	43357	43361	43364	Negative	Negative	Negative	#N/A																										8				2	4	10
D23440	2	5	2	0	0186	39373	43335	43119	43119	43332	43335	43335	43338	Negative	Negative	Negative	#N/A																										6				2	4	17
D23440	2	5	3	0	0528	39373	43412	43119	43119	43407	43412	43412	43415	Negative	Negative	EQUIVOCAL	#N/A																										8				2	4	17
D23442	1	2	1	0	0544	41109	43420	43119	43119	43417	43420	43420	43423	Negative	Negative	Negative	#N/A																										6				2	8	10
D23447	1	1	1	0	0030	38979	43215	43122	43122	43212	43215	43218	43221	Negative	Negative	Negative	#N/A																										9				2	6	9
D23462	1	7	5	0	1005	38405	43600	43123	43123	43597	43599	43603	43606	Negative	Negative	Negative	#N/A																										9				2	5	10
D23470	2	5	2	0	0592	41693	43446	43124	43124	43443	43446	43448	43451	Negative	Negative	Negative	#N/A																										8				2	7	10
D23470	2	5	5	0	1164	41693	43664	43124	43124	43661	43662	43663	43666	Negative	Negative	Negative	#N/A																										5				2	7	10
D23471	2	15	1	0	0075	42246	43252	43124	43124	43249	43252	43252	43255	Negative	Negative	Negative	#N/A																										6				2	5	10
D23471	2	15	7	0	1152	42246	43662	43124	43124	43659	43661	43663	43666	Negative	Negative	Negative	#N/A																										7				2	5	10
D23482	1	1	1	0	0536	39677	43417	43125	43125	43413	43417	43417	43420	Negative	Negative	Negative	#N/A																										7				2	5	10
D23487	2	6	1	0	0390	39481	43378	43125	43125	43373	43377	43378	43381	Hemolysed	Hemolysed	Hemolysed	#N/A																										9				1	4	10
D23487	2	6	2	0	0791	39481	43518	43125	43125	43512	43517	43518	43521	Negative	Negative	Negative	#N/A																										8				1	4	10
D23488	4	11	2	0	0035	40262	43217	43125	43125	43212	43216	43217	43220	Negative	Negative	Negative	#N/A																										9				2	11	12
D23488	4	11	4	0	0425	40262	43384	43125	43125	43381	43384	43384	43387	Negative	Negative	Negative	#N/A																										5				2	11	12
D23488	4	11	7	0	1273	40262	43680	43125	43125	43677	43678	43679	43682	Negative	Negative	Negative	#N/A																										6				2	11	12
D23488	4	11	9	0	1618	40262	43719	43125	43125	43712	43713	43718	43721	Negative	Negative	Negative	#N/A																										8				2	11	12
D24001	3	10	8	0	1110	41711	43645	43059	43059	43643	43644	43645	43648	Negative	REACTIVE	Negative	Reactive																										5				2	7	12
D24001	3	10	9	0	1373	41711	43690	43059	43059	43684	43687	43690	43693	Negative	REACTIVE	Negative	Reactive																										9				2	7	12
D24001	3	10	2	0	0091	41711	43286	43059	43059	43281	43283	43292	43295	Negative	REACTIVE	Negative	Pending																										14				2	7	12
D24002	2	12	8	0	0484	42580	43399	43059	43059	43396	43397	43399	43402	Negative	Negative	Negative	Negative																										6				1	7	12
D24002	2	12	11	0	1374	42580	43690	43059	43059	43687	43690	43690	43693	Negative	Negative	Negative	Negative																										6				1	7	12
D24005	1	2	2	0	0831	38545	43531	43059	43059	43528	43531	43539	43542	Negative	Negative	Negative	Negative																										14				1	7	12
D24006	3	7	1	0	0051	40801	43227	43059	43059	43224	43227	43230	43233	Negative	Negative	Negative	Negative																										6				1	6	15
D24006	3	7	3	0	0545	40801	43420	43059	43059	43417	43419	43420	43423	Negative	Negative	Negative	Pending																										8				1	6	15
D24006	3	7	4	0	0631	40801	43465	43059	43059	43460	43465	43465	43468	Negative	Negative	Negative	Pending																										9				1	6	15
D24007	1	1	1	0	0482	38052	43399	43059	43059	43395	43399	43404	43407	Negative	Negative	Negative	Negative																										12				1	6	15
D24008	2	12	6	0	0249	41416	43348	43060	43060	43345	43347	43348	43351	Hemolysed	Hemolysed	Hemolysed	Hemolysed																										8				2	10	15
D24008	2	12	9	0	1578	41416	43712	43060	43060	43708	43711	43713	43716	Negative	Negative	Negative	Negative																										6				2	10	15
D24010	1	3	3	0	1496	41540	43701	43060	43060	43698	43701	43701	43704	Negative	Negative	Negative	Reactive																										6				1	4	10
D24013	1	2	2	0	1284	40744	43682	43060	43060	43678	43680	43682	43685	Negative	Negative	Negative	Negative																										7				1	6	4
D24014	1	10	9	0	1305	42834	43684	43060	43060	43681	43682	43687	43690	Negative	Negative	Negative	Negative																										9				1	6	12
D24029	3	6	3	0	0696	42700	43495	43062	43062	43491	43495	43496	43499	Negative	Negative	Negative	Negative																										8				1	5	10
D24029	3	6	5	0	1015	42700	43603	43062	43062	43601	43603	43604	43607	Negative	Negative	Negative	Negative																										6				1	5	10
D24029	3	6	6	0	1625	42700	43724	43062	43062	43720	43721	43724	43727	Hemolysed	Hemolysed	Hemolysed	Hemolysed																										7				1	5	10
D24031	2	8	6	0	1437	42087	43697	43062	43062	43695	43697	43697	43700	Negative	Negative	Negative	Negative																										5				2	5	10
D24031	2	8	8	0	1673	42087	43736	43062	43062	43733	43734	43735	43738	Negative	Negative	Negative	Pending																										5				2	5	10
D24032	2	6	2	0	0684	40164	43493	43062	43062	43491	43493	43495	43498	Negative	Negative	Negative	Negative																										7				1	5	8
D24032	2	6	3	0	0952	40164	43584	43062	43062	43581	43582	43585	43588	Negative	Negative	Negative	Negative																										7				1	5	8
D24045	2	2	1	0	0330	39323	43361	43066	43066	43357	43360	43361	43364	REACTIVE	EQUIVOCAL	Negative	Negative																										7				1	5	12
D24045	2	2	2	0	1621	39323	43721	43066	43066	43718	43720	43722	43725	Negative	Negative	Negative	Negative																										7				1	5	12
D24050	1	1	1	0	1221	42469	43672	43066	43066	43668	43669	43673	43676	Negative	Negative	Negative	Negative																										8				2	10	5
D24053	1	5	4	0	1562	41593	43710	43067	43067	43708	43710	43710	43713	Negative	Negative	Negative	Negative																										5				1	8	15
D24055	1	2	2	0	1582	39365	43712	43067	43067	43708	43711	43712	43715	Negative	Negative	Negative	Negative																										7				1	5	10
D24066	3	11	6	0	0765	42482	43512	43068	43068	43507	43509	43512	43515	Negative	Negative	Negative	Negative																										6				2	5	10
D24066	3	11	8	0	1538	42482	43706	43068	43068	43703	43704	43706	43709	Negative	Negative	Negative	Negative																										8				2	5	10
D24066	3	11	9	0	1747	42482	43756	43068	43068	43753	43754	43756	43759	Negative	Negative	Negative	Pending																										6				2	5	10
D24067	2	7	2	0	0820	42482	43526	43068	43068	43523	43527	43526	43529	Negative	Negative	Negative	Negative																										5				1	3	17
D24067	2	7	4	0	1066	42482	43623	43068	43068	43621	43624	43623	43626	Negative	Negative	Negative	Negative																										6				1	3	17
D24070	1	9	9	0	1343	42024	43686	43068	43068	43682	43684	43685	43688	Negative	Negative	Negative	Negative																										6				1	4	8
D24071	3	7	3	0	0414	42673	43383	43068	43068	43378	43383	43383	43386	Negative	Negative	Negative	Negative																										8				1	4	12
D24071	3	7	4	0	0595	42673	43447	43068	43068	43444	43446	43447	43450	Equivocal	Negative	Negative	Negative																										6				1	4	12
D24071	3	7	6	0	1742	42673	43755	43068	43068	43752	43754	43755	43758	Hemolysed	Hemolysed	Hemolysed	Pending																										6				1	4	12
D24073	1	4	2	0	0693	40666	43494	43068	43068	43491	43494	43494	43497	Negative	EQUIVOCAL	Negative	Negative																										6				1	7	17
D24079	1	2	2	0	0377	37987	43376	43068	43068	43371	43376	43376	43379	REACTIVE	Negative	Negative	Equivocal																										8				2	8	9
D24081	1	5	5	0	1709	40055	43747	43069	43069	43744	43748	43751	43754	Negative	Negative	Negative	Pending																										10				1	8	9
D24082	2	9	5	0	0822	40626	43526	43069	43069	43523	43524	43526	43529	Negative	Negative	Negative	Negative																										11				1	8	9
D24082	2	9	6	0	0917	40626	43572	43069	43069	43565	43566	43573	43576	Negative	Negative	Negative	Negative																										6				1	8	9
D24091	1	5	5	0	0983	42691	43594	43069	43069	43590	43594	43592	43595	Negative	Negative	Negative	Negative																										5				1	12	16
D24111	1	3	3	#N/A	1450	38661	43697	43073	43073	43694	43696	43698	43701	Negative	Negative	Negative	Negative																										7				1	5	8
D24117	1	2	2	0	0321	42312	43361	43074	43074	43357	43360	43362	43365	Negative	Negative	Negative	Negative																										8				1	5	10
D24125	1	5	4	0	0043	41917	43224	43074	43074	43222	43224	43225	43228	Negative	Negative	Negative	Reactive																										6				2	4	7
D24130	1	1	1	0	1556	41075	43708	43074	43074	43704	43707	43708	43711	Negative	Negative	Negative	Negative																										7				1	6	10
D24131	2	5	2	0	0032	41968	43215	43075	43075	43212	43213	43214	43217	Negative	Negative	Negative	Hemolysed																										6				1	6	10
D24131	2	5	3	0	0534	41968	43416	43075	43075	43413	43414	43416	43419	Negative	Negative	Negative	Negative																										5				1	6	10
D24132	1	2	1	0	0517	38800	43406	43075	43075	43404	43405	43406	43409	Negative	Negative	Negative	Negative																										5				1	6	10
D24133	2	6	2	0	0516	39342	43406	43075	43075	43403	43405	43406	43409	Negative	Negative	Negative	Negative																										6				1	4	14
D24133	2	6	5	0	1205	39342	43670	43075	43075	43667	43670	43670	43673	Negative	Negative	Negative	Negative																										6				1	4	14
D24134	1	6	4	0	0434	40827	43385	43075	43075	43382	43383	43385	43388	Negative	Negative	Negative	Negative																										6				2	6	10
D24137	1	10	10	0	1671	42413	43736	43075	43075	43734	43736	43736	43739	Negative	Negative	Negative	Pending																										5				2	5	12
D24138	3	9	6	0	0883	41435	43554	43075	43075	43550	43551	43555	43558	Negative	Negative	Negative	Negative																										7				1	5	12
D24138	3	9	7	0	1338	41435	43685	43075	43075	43682	43684	43685	43688	Negative	Negative	Negative	Negative																										6				1	5	12
D24138	3	9	8	0	1619	41435	43719	43075	43075	43715	43719	43719	43722	Negative	Negative	Negative	Negative																										8				1	5	12
D24139	1	3	3	0	1037	38256	43613	43075	43075	43610	43612	43614	43617	Negative	Negative	Negative	Negative																										7				2	5	9
D24142	1	5	4	0	1162	40411	43663	43075	43075	43660	43663	43667	43670	Negative	Negative	Negative	Negative																										10				2	3	12
D24143	1	2	1	0	0968	40390	43588	43075	43075	43584	43586	43588	43591	Negative	REACTIVE	Negative	Negative																										7				1	4	14
D24144	1	6	6	0	1227	41167	43675	43075	43075	43672	43675	43675	43678	Negative	Negative	Negative	Negative																										6				1	4	9
D24145	1	3	2	0	1586	42751	43713	43075	43075	43710	43712	43716	43719	Negative	Negative	Negative	Negative																										9				1	4	9
D24147	1	1	1	0	0755	38230	43511	43076	43076	43508	43510	43511	43514	Negative	Negative	Negative	Negative																										6				2	7	10
D24150	1	5	1	0	0047	38570	43224	43076	43076	43221	43224	43223	43226	Negative	Negative	Negative	Negative																										5				1	5	9
D24156	1	4	4	0	1759	39351	43759	43077	43077	43756	43759	43760	43763	Negative	Negative	Negative	Pending																										7				1	2	7
D24157	1	3	2	0	1202	40520	43669	43077	43077	43665	43669	43668	43671	Negative	Negative	Negative	Negative																										6				1	11	12
D24159	1	2	2	0	0614	40327	43458	43077	43077	43454	43455	43458	43461	Negative	Negative	Negative	Negative																										7				2	4	8
D24176	2	2	1	0	0554	38993	43425	43080	43080	43422	43423	43426	43429	Negative	Negative	Negative	Negative																										7				1	3	8
D24176	2	2	2	0	0754	38993	43511	43080	43080	43508	43514	43512	43515	Negative	Negative	Negative	Negative																										7				1	3	8
D24179	1	1	1	0	0170	41999	43328	43080	43080	43324	43325	43328	43331	Negative	Negative	Negative	Negative																										7				1	6	11
D24181	1	5	5	0	0779	41629	43516	43080	43080	43515	43516	43515	43518	Negative	Negative	Negative	Negative																										3				1	5	15
D24197	1	1	1	0	0762	40541	43511	43082	43082	43508	43509	43511	43514	Negative	Negative	Negative	Negative																										6				1	7	15
D24201	1	1	1	0	1654	38993	43729	43082	43082	43725	43726	43729	43732	Negative	Negative	Negative	Negative																										7				1	6	15
D24209	1	4	2	0	1090	42792	43637	43083	43083	43634	43637	43636	43639	Negative	Negative	Negative	Negative																										5				2	7	10
D24210	1	3	3	#N/A	1470	40837	43699	43083	43083	43696	43699	43702	43705	Negative	Negative	Negative	Negative																										9
D24214	2	3	1	0	0419	40471	43384	43084	43084	43381	43382	43385	43388	Negative	Negative	Negative	#N/A																										9				1	6	15
D24214	2	3	2	0	1192	40471	43668	43084	43084	43665	43669	43671	43674	Negative	Negative	Negative	#N/A																										7				1	6	15
D24215	2	4	3	0	0404	41884	43382	43084	43084	43377	43378	43381	43384	Negative	Negative	Negative	#N/A																										11				2	6	12
D24215	2	4	4	0	1193	41884	43668	43084	43084	43665	43669	43673	43676	Negative	EQUIVOCAL	Negative	#N/A																										7				2	6	12
D24216	1	3	2	0	0828	38727	43530	43084	43084	43527	43528	43531	43534	Negative	Negative	Negative	#N/A																										7				2	12	12
D24219	1	2	2	0	1474	40146	43699	43084	43084	43695	43696	43699	43702	Negative	Negative	Negative	#N/A																										7				1	12	12
D24220	2	3	2	0	0586	41859	43444	43084	43084	43440	43441	43444	43447	REACTIVE	Negative	Negative	#N/A																										8
D24220	2	3	3	0	1662	41859	43732	43084	43084	43727	43728	43732	43735	Negative	Negative	Negative	#N/A																										7
D24241	1	4	3	0	0162	39764	43325	43088	43088	43321	43322	43325	43328	Negative	Negative	Negative	#N/A																										7				1	4	10
D24243	1	4	2	0	1039	38811	43614	43089	43089	43609	43614	43614	43617	Negative	Negative	Negative	#N/A																										8				2	5	15
D24244	1	5	3	0	1080	40131	43634	43089	43089	43632	43633	43635	43638	Negative	Negative	Negative	#N/A																										6				1	5	15
D24246	1	1	1	0	0100	40187	43297	43089	43089	43295	43297	43305	43308	Negative	Negative	Negative	#N/A																										13				2	6	8
D24248	1	1	1	0	0020	38822	43206	43089	43089	43202	43203	43203	43206	Negative	Negative	Negative	#N/A																										4
D24252	1	5	3	0	0928	38879	43575	43089	43089	43573	43575	43575	43578	Negative	Negative	REACTIVE	#N/A																										5				2	6	8
D24259	1	3	2	0	0247	39007	43348	43090	43090	43343	43347	43348	43351	REACTIVE	Negative	Negative	#N/A																										8				1	4	15
D24260	1	2	1	0	0005	38261	43196	43090	43090	43192	43195	43194	43197	Negative	Negative	Negative	#N/A																										5				2	4	15
D24262	2	9	5	0	0783	42105	43516	43090	43090	43513	43514	43518	43521	Negative	Negative	Negative	#N/A																										7
D24262	2	9	7	#N/A	1449	42105	43697	43090	43090	43694	43696	43698	43701	Negative	Negative	Negative	#N/A																										8
D24264	2	11	9	0	1680	42669	43738	43091	43091	43734	43735	43741	43744	Negative	Negative	Negative	#N/A																										7				2	5	9
D24264	2	11	11	0	1758	42669	43759	43091	43091	43754	43759	43758	43761	Negative	Negative	Negative	#N/A																										10				2	5	9
D24271	1	2	1	0	1352	39163	43686	43091	43091	43682	43686	43686	43689	Negative	Negative	Negative	#N/A																										7				2	7	2
D24273	1	4	4	0	0292	42844	43356	43091	43091	43353	43356	43357	43360	REACTIVE	Negative	Negative	#N/A																										7				1	3	15
D24276	1	4	2	0	0050	41077	43227	43091	43091	43223	43224	43232	43235	Negative	Negative	Negative	#N/A																										12				1	5	9
D24278	2	4	1	0	0239	41308	43346	43091	43091	43342	43343	43346	43349	REACTIVE	Negative	Negative	#N/A																										8				2	5	12
D24278	2	4	4	0	1289	41308	43682	43091	43091	43678	43679	43683	43686	Negative	Negative	Negative	#N/A																										7				2	5	12
D24279	2	2	1	0	0809	40389	43522	43091	43091	43517	43518	43523	43526	Negative	Negative	Negative	#N/A																										9				1	5	9
D24279	2	2	2	0	1489	40389	43700	43091	43091	43697	43698	43700	43703	Negative	Negative	Negative	#N/A																										6				1	5	9
D24282	1	2	2	0	1500	40503	43701	43091	43091	43698	43700	43701	43704	Negative	Negative	Negative	#N/A																										6				1	6	12
D24288	1	1	1	0	0211	40574	43341	43095	43095	43338	43340	43340	43343	Hemolysed	Hemolysed	Hemolysed	#N/A																										5				2	6	15
D24298	1	2	1	0	0562	41141	43431	43096	43096	43428	43431	43433	43436	Negative	Negative	Negative	#N/A																										8				2	3	8
D24302	2	2	1	0	1531	40120	43704	43096	43096	43700	43704	43704	43707	Negative	Negative	Negative	#N/A																										6
D24302	2	2	2	0	1749	40120	43756	43096	43096	43753	43754	43756	43759	REACTIVE	Negative	Negative	#N/A																										7
D24307	1	1	1	0	0507	38249	43404	43096	43096	43401	43404	43405	43408	Negative	Negative	Negative	#N/A																										7				1	4	8
D24318	1	3	3	0	1220	41489	43672	43097	43097	43669	43671	43671	43674	Negative	Negative	Negative	#N/A																										5				1	3	10
D24321	2	6	3	0	0580	42050	43441	43097	43097	43438	43440	43441	43444	Negative	Negative	Negative	#N/A																										6				2	4	15
D24321	2	6	5	0	1433	42050	43696	43097	43097	43691	43693	43694	43697	Negative	Negative	Negative	#N/A																										6				2	4	15
D24322	1	1	1	#N/A	0060	38261	43232	43097	43739	43228	43233	43232	43235	Negative	Negative	Negative	#N/A																										7				1	4	15
D24323	1	1	1	0	0059	38722	43232	43097	43097	43229	43233	43235	43238	Negative	Negative	REACTIVE	#N/A																										9
D24324	1	4	4	0	1063	39948	43622	43097	43097	43619	43622	43622	43625	Negative	Negative	Negative	#N/A																										6				2	6	8
D24328	1	2	1	0	1084	39783	43636	43098	43098	43630	43636	43636	43639	Negative	Negative	Negative	#N/A																										9
D24338	1	5	2	0	0760	39738	43511	43102	43102	43508	43511	43510	43513	Negative	Negative	Negative	#N/A																										5				1	7	9
D24343	1	1	1	0	1683	40075	43739	43102	43102	43734	43739	43739	43742	Negative	Negative	Negative	#N/A																										8				2	5	12
D24351	2	2	1	0	0511	38752	43405	43103	43103	43402	43405	43405	43408	Negative	Negative	Negative	#N/A																										5
D24351	2	2	2	0	1670	38752	43735	43103	43103	43732	43735	43734	43737	Negative	Negative	Negative	#N/A																										6
D24352	1	3	3	0	0752	39435	43510	43103	43103	43508	43509	43510	43513	Negative	Negative	REACTIVE	#N/A																										5				1	4	15
D24354	1	5	5	0	1583	40885	43713	43103	43103	43710	43712	43712	43715	Negative	Negative	Negative	#N/A																										5
D24359	1	3	2	0	0159	40805	43323	43103	43103	43320	43321	43322	43325	Negative	Negative	Negative	#N/A																										5				1	6	12
D24360	1	5	3	0	0340	41148	43364	43104	43104	43358	43363	43364	43367	Negative	Negative	Negative	#N/A																										9				2	7	15
D24372	1	7	3	0	0771	41927	43514	43104	43104	43511	43514	43513	43516	Negative	Negative	Negative	#N/A																										5				1	7	8
D24373	1	4	2	0	1042	41840	43615	43104	43104	43612	43613	43614	43617	Negative	Negative	Negative	#N/A																										5				2	7	15
D24374	1	5	3	0	1368	42671	43690	43104	43104	43686	43690	43696	43699	Negative	Negative	Negative	#N/A																										13				1	5	12
D24375	1	3	2	0	0711	38869	43497	43105	43105	43489	43490	43497	43500	Negative	Negative	Negative	#N/A																										11				1	7	15
D24383	1	5	3	S.Typhi	0098	39596	43297	43105	43105	43294	43298	43300	43303	Negative	Negative	Negative	#N/A																										9				1	5	12
D24391	1	3	3	0	1535	41761	43705	43108	43108	43702	43703	43704	43707	Negative	Negative	Negative	#N/A																										5				2	15	12
D24392	1	4	4	0	1534	42540	43705	43108	43108	43702	43703	43704	43707	Negative	Negative	Negative	#N/A																										5				1	15	12
D24406	1	3	1	0	0469	40668	43397	43109	43109	43394	43396	43397	43400	Negative	Negative	Negative	#N/A																										6				1	6	15
D24407	1	5	4	0	0863	39510	43546	43110	43110	43543	43544	43545	43548	Negative	Negative	Negative	#N/A																										5				1	8	10
D24408	1	2	2	0	1060	40269	43622	43110	43110	43619	43620	43621	43624	Negative	REACTIVE	Negative	#N/A																										5				2	4	13
D24410	1	3	3	0	0610	39445	43455	43110	43110	43453	43456	43455	43458	Negative	Negative	Negative	#N/A																										5				2	9	15
D24414	1	8	4	0	1061	42130	43622	43110	43110	43621	43622	43624	43627	Negative	Negative	Negative	#N/A																										6				1	7	10
D24422	1	7	4	0	1236	40789	43675	43111	43111	43674	43676	43675	43678	Negative	Negative	Negative	#N/A																										4				1	4	10
D24423	1	7	5	0	1439	42100	43697	43111	43111	43694	43699	43698	43701	Negative	Negative	Negative	#N/A																										7				1	4	10
D24424	1	3	1	0	0146	38342	43320	43111	43111	43316	43320	43320	43323	Negative	Negative	Negative	#N/A																										7				1	3	10
D24426	1	3	1	0	0812	38794	43524	43111	43111	43521	43524	43523	43526	Negative	Negative	Negative	#N/A																										5				2	6	10
D24427	1	4	2	0	0813	39532	43524	43111	43111	43521	43524	43523	43526	Negative	Negative	Negative	#N/A																										5				2	11	12
D24430	1	2	2	0	1242	42093	43676	43112	43112	43672	43673	43676	43679	Negative	Negative	Negative	#N/A																										7				1	4	12
D24434	1	3	2	0	0323	40806	43361	43112	43112	43356	43358	43362	43365	Negative	Negative	Negative	#N/A																										9				1	5	10
D24435	1	4	3	0	0325	40462	43361	43112	43112	43357	43358	43362	43365	Negative	REACTIVE	Negative	#N/A																										8				1	5	15
D24439	1	6	2	0	0121	38969	43307	43112	43112	43304	43307	43309	43312	Negative	Negative	Negative	#N/A																										8				1	4	12
D24440	1	5	2	0	0115	39404	43304	43112	43112	43301	43304	43306	43309	Negative	Negative	Negative	#N/A																										8				2	6	10
D24448	1	1	1	0	0769	38050	43514	43115	43115	43511	43514	43517	43520	Negative	Negative	Negative	#N/A																										9				1	4	10
D24449	1	2	1	0	0508	39291	43404	43115	43115	43401	43402	43403	43406	Negative	Negative	Negative	#N/A																										5				2	6	5
D24450	1	7	7	#N/A	1468	39955	43699	43115	43115	43692	43694	43699	43702	Negative	Negative	Negative	#N/A																										10				2	6	5
D24454	1	7	3	0	0876	40431	43551	43116	43116	43548	43550	43550	43553	Negative	Negative	Negative	#N/A																										5				2	4	12
D24480	1	5	4	0	0465	39214	43395	43117	43117	43392	43393	43395	43398	Negative	Negative	Negative	#N/A																										6				1	4	8
D24485	1	2	2	0	0967	39807	43588	43118	43118	43585	43587	43587	43590	Negative	Negative	EQUIVOCAL	#N/A																										5				1	5	12
D24492	3	9	3	0	0119	40330	43306	43118	43118	43299	43300	43305	43308	REACTIVE	Negative	Negative	#N/A																										9				2	4	10
D24492	3	9	6	0	1002	40330	43600	43118	43118	43598	43601	43600	43603	Negative	Negative	Negative	#N/A																										6				2	4	10
D24492	3	9	7	0	1140	40330	43658	43118	43118	43655	43657	43658	43661	Negative	Negative	Negative	#N/A																										5				2	4	10
D24493	1	7	3	0	1106	41146	43645	43118	43118	43642	43643	43645	43648	Negative	Negative	Negative	#N/A																										6				2	6	4
D24494	1	4	1	0	1105	41728	43645	43118	43118	43642	43643	43646	43649	Negative	Negative	Negative	#N/A																										7				2	6	4
D24496	1	3	2	0	1001	39001	43600	43118	43118	43597	43600	43600	43603	Negative	Negative	Negative	#N/A																										6				1	6	4
D24498	1	2	1	0	1003	40857	43600	43118	43118	43597	43600	43601	43604	Negative	Negative	Negative	#N/A																										7				2	4	10
D24502	1	4	2	0	0080	40552	43263	43119	43119	43257	43259	43262	43265	Negative	Negative	Negative	#N/A																										8				2	4	10
D24509	2	15	6	0	1064	42021	43623	43119	43119	43619	43623	43623	43626	Negative	Negative	Negative	#N/A																										12				1	5	12
D24509	2	15	12	0	1658	42021	43731	43119	43119	43729	43731	43738	43741	Negative	Negative	Negative	#N/A																										7				1	5	12
D24512	1	6	5	0	1195	41275	43669	43119	43119	43665	43666	43668	43671	Negative	Negative	Negative	#N/A																										6				1	5	12
D24513	1	11	7	0	0801	42005	43519	43119	43119	43516	43517	43518	43521	Negative	Negative	Negative	#N/A																										5
D24517	1	3	3	0	0782	42657	43516	43122	43122	43512	43516	43516	43519	Negative	Negative	Negative	#N/A																										7				2	7	15
D24523	2	3	1	0	0087	41123	43273	43122	43122	43270	43273	43275	43278	Negative	Negative	Negative	#N/A																										8				1	11	17
D24523	2	3	3	#N/A	1464	41123	43698	43122	43122	43695	43696	43698	43701	Negative	Negative	Negative	#N/A																										6				1	11	17
D24524	1	10	7	0	1006	42548	43600	43122	43122	43596	43600	43598	43601	Negative	Negative	Negative	#N/A																										5				2	11	17
D24528	1	6	6	0	1699	41547	43745	43122	43122	43742	43745	43749	43752	Negative	Negative	Negative	#N/A																										10				1	4	10
D24533	2	2	1	0	0081	41039	43264	43123	43123	43261	43263	43264	43267	Negative	Negative	Negative	#N/A																										6				1	4	8
D24533	2	2	2	0	1095	41039	43640	43123	43123	43637	43638	43639	43642	Negative	Negative	Negative	#N/A																										5				1	4	8
D24535	1	3	2	0	0090	38110	43277	43123	43123	43274	43277	43277	43280	Negative	Negative	REACTIVE	#N/A																										6				2	6	8
D24542	1	6	5	0	1405	40031	43691	43124	43124	43687	43691	43692	43695	Negative	Negative	Negative	#N/A																										8				2	9	8
D24543	2	5	3	0	1026	40422	43608	43124	43124	43605	43608	43608	43611	Negative	Negative	Negative	#N/A																										6
D24543	2	5	4	0	1255	40422	43678	43124	43124	43675	43677	43678	43681	Negative	Negative	Negative	#N/A																										6
D24544	3	7	3	0	1071	41530	43626	43124	43124	43619	43622	43626	43629	Negative	Negative	Negative	#N/A																										10				2	9	8
D24544	3	7	5	0	1402	41530	43691	43124	43124	43687	43691	43691	43694	Negative	Negative	Negative	#N/A																										7				2	9	8
D24544	3	7	6	0	1587	41530	43713	43124	43124	43708	43712	43713	43716	Negative	REACTIVE	Negative	#N/A																										8				2	9	8
D24545	3	4	1	0	0275	39126	43354	43124	43124	43347	43348	43354	43357	Negative	Negative	Negative	#N/A																										6
D24545	3	4	2	0	0914	39126	43571	43124	43124	43567	43572	43570	43573	Negative	Negative	Negative	#N/A																										12
D24545	3	4	3	0	1404	39126	43691	43124	43124	43682	43684	43691	43694	Negative	Negative	Negative	#N/A																										10
D24546	1	10	6	0	1403	41859	43691	43124	43124	43686	43687	43691	43694	Negative	Negative	Negative	#N/A																										8				1	5	13
D24547	1	7	4	0	1265	42434	43679	43124	43124	43675	43677	43679	43682	Negative	Negative	Negative	#N/A																										7				1	9	8
D24553	1	1	1	0	0264	38433	43351	43125	43125	43347	43349	43354	43357	Negative	Negative	Negative	#N/A																										10
D24555	2	6	3	0	0040	40497	43223	43125	43125	43221	43223	43225	43228	Negative	Negative	Negative	#N/A																										7
D24555	2	6	4	0	0358	40497	43371	43125	43125	43367	43370	43374	43377	Negative	Negative	Negative	#N/A																										10
D24556	3	8	2	0	0041	40909	43223	43125	43125	43216	43217	43224	43227	Negative	Negative	Negative	#N/A																										11				1	5	10
D24556	3	8	3	0	0178	40909	43332	43125	43125	43328	43329	43333	43336	Negative	Negative	Negative	#N/A																										8				1	5	10
D24556	3	8	5	0	1207	40909	43670	43125	43125	43667	43668	43670	43673	Negative	Negative	Negative	#N/A																										6				1	5	10
D24557	1	5	2	0	0904	39965	43567	43125	43125	43562	43566	43567	43570	Negative	Negative	Negative	#N/A																										8				2	5	8
D24559	1	7	4	0	0588	42297	43444	43125	43125	43442	43444	43444	43447	Negative	Negative	Negative	#N/A																										5				1	5	12
D24561	1	1	1	0	0940	39878	43580	43125	43125	43576	43580	43582	43585	Negative	Negative	Negative	#N/A																										9				2	6	8
D24562	1	2	2	S.Typhi	0784	39750	43516	43125	43125	43510	43516	43525	43528	Negative	Negative	Negative	#N/A																										18				1	5	5
D24563	1	2	1	0	1308	40459	43684	43125	43125	43681	43684	43685	43688	Negative	Negative	Negative	#N/A																										7				2	5	12
D24564	1	4	2	0	1148	41190	43661		43125	43658	43659	43661	43664	Negative	Negative	Negative	#N/A																										6				1	5	6
D25007	1	2	2	0	0943	41791	43581	43066	43066	43575	43577	43581	43584	Negative	Negative	EQUIVOCAL	Negative																										9				2	5	9
D25019	1	1	1	0	0875	38245	43550	43067	43067	43546	43550	43550	43553	Negative	Negative	Negative	Negative																										7				2	4	12
D25024	1	5	5	0	1245	38206	43676	43067	43067	43672	43673	43677	43680	Negative	Negative	Negative	Negative																										8
D25034	1	7	4	0	0124	40985	43308	43068	43068	43305	43306	43308	43311	Negative	Negative	Negative	Negative																										6				1	4	12
D25052	2	12	4	0	0196	41260	43337	43070	43070	43334	43336	43337	43340	Negative	Negative	Negative	Negative																										6				2	4	10
D25052	2	12	8	0	1557	41260	43710	43070	43070	43707	43708	43711	43714	Negative	Negative	Negative	Negative																										7				2	4	10
D25060	1	4	2	0	0851	41784	43540	43070	43070	43537	43539	43540	43543	Negative	Negative	Negative	Negative																										6				2	9	15
D25061	1	4	3	0	1092	38723	43638	43073	43073	43636	43638	43638	43641	Negative	EQUIVOCAL	Negative	Negative																										5				1	9	15
D25062	1	5	4	0	0611	39788	43455	43073	43073	43452	43455	43455	43458	Negative	Negative	Negative	Negative																										6				1	6	10
D25070	1	2	1	0	0668	40785	43483	43073	43073	43480	43481	43485	43488	Negative	Negative	Negative	Negative																										8				1	5	10
D25074	1	3	3	0	1302	40521	43684	43074	43074	43682	43683	43684	43687	Negative	Negative	Negative	Equivocal																										5
D25078	1	1	1	0	1029	41083	43609	43074	43074	43607	43608	43609	43612	Negative	Negative	Negative	Negative																										5				2	6	15
D25080	1	3	2	0	0171	41526	43328	43074	43074	43325	43326	43329	43332	Negative	Negative	Negative	Negative																										7
D25084	1	5	4	0	1334	42209	43685	43118	43118	43681	43682	43685	43688	Negative	Negative	Negative	#N/A																										7				2	5	8
D25086	1	4	3	0	0969	41702	43589	43118	43118	43586	43590	43589	43592	Negative	Negative	Negative	#N/A																										6				1	10	10
D25087	1	1	1	0	1612	39974	43718	43122	43122	43716	43717	43718	43721	Negative	Negative	Negative	#N/A																										5				2	3	8
D25088	1	1	1	0	1099	40369	43643	43122	43122	43640	43643	43643	43646	Negative	Negative	Negative	#N/A																										6				2	8	14
D25090	1	5	3	0	1378	42278	43690	43122	43122	43685	43690	43691	43694	Negative	Negative	Negative	#N/A																										9				1	7	9
D25094	1	3	2	0	1632	41177	43725	43124	43124	43720	43726	43725	43728	Negative	Negative	Negative	#N/A																										8				1	4	5
D26002	1	5	3	0	0183	40245	43333	43122	43122	43331	43333	43333	43336	REACTIVE	Negative	Negative	#N/A																										5				1	4	9
D29005	2	4	2	0	0221	38992	43342	43096	43096	43338	43341	43340	43343	Negative	Negative	Negative	#N/A																										5				1	6	12
D29005	2	4	4	0	1067	38992	43623	43096	43096	43621	43622	43623	43626	Negative	Negative	Negative	#N/A																										5				1	6	12
D29014	1	3	2	0	0160	41194	43323	43098	43098	43320	43322	43324	43327	Negative	Negative	Negative	#N/A																										7				1	8	8
D29017	1	1	1	0	0240	40221	43346	43102	43102	43343	43346	43349	43352	Negative	Negative	Negative	#N/A																										9				2	10	10
D29018	1	3	1	0	0505	41616	43404	43102	43102	43401	43403	43404	43407	REACTIVE	Negative	Negative	#N/A																										6				2	5	5
D29019	1	2	1	0	0780	38518	43516	43102	43102	43513	43515	43516	43519	Negative	Negative	EQUIVOCAL	#N/A																										6				1	5	5
D29054	1	6	4	0	0248	42031	43348	43110	43110	43347	43348	43352	43355	Negative	Negative	Negative	#N/A																										8				1	5	17
D29058	1	3	2	0	0512	41118	43405	43110	43110	43402	43404	43405	43408	REACTIVE	Negative	Negative	#N/A																										6
D29065	1	1	1	0	1479	40971	43700	43111	43111	43696	43699	43700	43703	Negative	Negative	Negative	#N/A																										7				1	5	15
D29069	1	1	1	0	0506	40462	43404	43112	43112	43398	43399	43404	43407	Negative	Negative	Negative	#N/A																										9				2	5	5
D29074	1	3	3	0	0971	40116	43589	43112	43112	43586	43589	43588	43591	Negative	Negative	Negative	#N/A																										5				2	7	9
D29078	1	3	3	0	0699	39946	43496	43115	43115	43493	43497	43497	43500	Negative	Negative	Negative	#N/A																										7				1	7	12
D29080	1	4	3	0	0086	41708	43271	43115	43115	43268	43271	43276	43279	Negative	Negative	EQUIVOCAL	#N/A																										11				1	5	15
D29081	1	5	4	0	1630	42439	43724	43115	43115	43717	43724	43724	43727	Negative	Negative	Negative	#N/A																										10				2	5	15
D29084	1	3	2	0	0135	41321	43315	43115	43115	43312	43315	43317	43320	Negative	Negative	Negative	#N/A																										8				2	9	15
D29100	1	5	3	0	0219	41519	43341	43117	43117	43338	43341	43341	43344	Negative	Negative	Negative	#N/A																										6				1	5	10
D29111	1	8	6	0	1353	40957	43686	43118	43118	43683	43686	43686	43689	Negative	Negative	Negative	#N/A																										6				2	5	12
D29113	1	7	6	0	1354	41820	43686	43118	43118	43683	43686	43686	43689	Negative	Negative	Negative	#N/A																										6				1	5	12
D29114	1	2	2	0	1376	39093	43690	43118	43118	43687	43690	43690	43693	Negative	Negative	Negative	#N/A																										6				1	7	9
D29115	1	2	2	0	1347	40509	43686	43118	43118	43683	43686	43686	43689	Negative	Negative	Negative	#N/A																										6				1	4	8
D29116	2	3	1	0	0028	41913	43213	43118	43118	43208	43209	43212	43215	Negative	Negative	Negative	#N/A																										7				1	4	8
D29116	2	3	3	0	1346	41913	43686	43118	43118	43683	43686	43687	43690	Negative	Negative	Negative	#N/A																										7				1	4	8
D29123	1	6	2	0	0093	41038	43287	43119	43119	43284	43287	43291	43294	Negative	Negative	Negative	#N/A																										10				1	9	15
D29135	1	6	5	0	1616	38570	43719	43122	43122	43716	43717	43719	43722	Negative	Negative	Negative	#N/A																										6				1	4	8
D29147	1	4	1	0	0320	40958	43361	43123	43123	43357	43360	43361	43364	Negative	Negative	Negative	#N/A																										7				2	6	8
D29148	1	8	6	0	1016	42439	43603	43123	43123	43597	43601	43604	43607	Negative	Negative	Negative	#N/A																										10
D29151	1	7	2	0	0543	42405	43420	43124	43124	43417	43418	43420	43423	Hemolysed	Hemolysed	Hemolysed	#N/A																										6
D29153	1	6	5	0	1315	40390	43684	43124	43124	43678	43684	43687	43690	Negative	Negative	Negative	#N/A																										12				1	5	10
D32003	1	3	2	0	0179	39083	43332	43112	43112	43329	43331	43332	43335	Negative	Negative	Negative	#N/A																										6
D32004	2	4	2	0	0140	41529	43318	43115	43115	43315	43316	43318	43321	Negative	Negative	Negative	#N/A																										6				2	4	10
D32004	2	4	4	0	0651	41529	43477	43115	43115	43474	43476	43477	43480	Negative	Negative	Negative	#N/A																										6				2	4	10
D32008	1	2	1	S.paratyphi A	0606	38912	43453	43115	43115	43451	43452	43456	43459	Negative	Negative	Negative	#N/A																										8				1	7	15
D32011	1	5	3	0	0546	38553	43423	43115	43115	43421	43423	43423	43426	Negative	Negative	Negative	#N/A																										5				2	7	10
D32012	2	7	4	0	0563	41171	43431	43115	43115	43431	43432	43431	43434	Negative	Negative	Negative	#N/A																										3				2	7	10
D32012	2	7	6	0	0906	41171	43568	43115	43115	43563	43568	43569	43572	Negative	Negative	Negative	#N/A																										9				2	7	10
D32013	3	8	3	0	0301	39605	43357	43115	43115	43354	43357	43357	43360	Negative	Negative	Negative	#N/A																										6				2	7	15
D32013	3	8	4	0	0519	39605	43407	43115	43115	43405	43407	43407	43410	Negative	Negative	Negative	#N/A																										5				2	7	15
D32013	3	8	6	0	1215	39605	43671	43115	43115	43668	43671	43671	43674	Negative	Negative	Negative	#N/A																										6				2	7	15
D32016	1	5	5	0	1498	40768	43701	43116	43116	43697	43699	43708	43711	Negative	Negative	Negative	#N/A																										14				2	6	17
D32019	1	5	4	0	1477	39756	43699	43116	43116	43695	43699	43706	43709	Negative	Negative	Negative	#N/A																										14
D32020	1	3	2	0	1312	38518	43684	43116	43116	43681	43683	43683	43686	Negative	Negative	Negative	#N/A																										5				2	6	10
D32024	1	3	3	0	0344	40779	43364	43116	43116	43360	43361	43364	43367	Negative	Negative	Negative	#N/A																										7
D32029	1	5	2	0	0683	42366	43490	43117	43117	43485	43486	43490	43493	Negative	Negative	Negative	#N/A																										8				1	6	12
D32030	1	1	1	0	0407	40570	43382	43117	43117	43380	43381	43381	43382	REACTIVE	Negative	Negative	#N/A																										2				2	5	10
D32031	1	1	1	0	0405	41387	43382	43117	43117	43379	43381	43382	43382	REACTIVE	Negative	Negative	#N/A																										3
D32035	1	3	1	0	0038	39744	43218	43117	43117	43213	43216	43218	43221	Negative	Negative	Negative	#N/A																										8				1	6	12
D32036	1	3	1	0	0037	39522	43218	43117	43117	43213	43216	43218	43221	Negative	Negative	Negative	#N/A																										8				2	5	17
D32037	1	5	4	0	1728	39928	43752	43117	43117	43742	43748	43752	43755	Hemolysed	Hemolysed	Hemolysed	#N/A																										13
D32042	1	1	1	0	0049	38930	43225	43118	43118	43221	43225	43225	43228	Negative	Negative	Negative	#N/A																										7				1	4	12
D32043	1	6	5	0	1694	38478	43743	43118	43118	43740	43741	43743	43746	Negative	Negative	Negative	#N/A																										6				1	4	12
D32048	1	7	5	0	1017	40544	43605	43118	43118	43601	43605	43611	43614	Negative	Negative	Negative	#N/A																										13				2	4	10
D32049	1	2	1	0	0207	39879	43340	43118	43118	43338	43339	43340	43343	Negative	Negative	Negative	#N/A																										5				2	4	10
D32062	1	4	2	0	0126	41735	43311	43119	43119	43308	43311	43311	43314	Negative	Negative	Negative	#N/A																										6				1	5	10
D32063	1	1	1	0	0761	42129	43511	43119	43119	43499	43511	43511	43514	Negative	Negative	Negative	#N/A																										15				1	5	10
D32066	3	11	4	0	0866	42613	43549	43119	43119	43544	43546	43548	43551	Negative	Negative	Negative	#N/A																										7				1	6	10
D32066	3	11	5	0	1030	42613	43612	43119	43119	43609	43612	43612	43615	Negative	Negative	Negative	#N/A																										7				1	6	10
D32066	3	11	7	0	1259	42613	43678	43119	43119	43675	43677	43679	43682	Negative	Negative	Negative	#N/A																										6				1	6	10
D32070	2	8	5	0	0461	41995	43395	43122	43122	43392	43393	43396	43399	Hemolysed	Hemolysed	Hemolysed	#N/A																										7
D32070	2	8	7	0	1377	41995	43690	43122	43122	43687	43690	43692	43695	Negative	Negative	Negative	#N/A																										8
D32071	1	5	3	0	0439	41248	43388	43122	43122	43384	43388	43389	43392	Negative	Negative	REACTIVE	#N/A																										8				2	6	9
D32074	1	2	2	0	1523	38691	43703	43122	43122	43700	43703	43706	43709	Negative	Negative	Negative	#N/A																										9				2	6	9
D32077	3	21	9	0	0499	42757	43403	43122	43122	43398	43402	43403	43406	Negative	Negative	Negative	#N/A																										7				2	6	10
D32077	3	21	12	0	0808	42757	43522	43122	43122	43521	43522	43523	43526	Negative	Negative	Negative	#N/A																										8				2	6	10
D32077	3	21	17	#N/A	1446	42757	43697	43122	43122	43694	43696	43698	43701	Negative	Negative	Negative	#N/A																										5				2	6	10
D32078	1	2	2	0	1057	40523	43620	43122	43122	43617	43619	43619	43622	Negative	Negative	Negative	#N/A																										5				1	5	10
D32079	1	7	2	0	0070	38331	43241	43123	43123	43238	43241	43241	43244	Negative	Negative	Negative	#N/A																										6				2	5	10
D32088	1	2	1	0	0089	39560	43276	43123	43123	43272	43276	43276	43279	Negative	Negative	REACTIVE	#N/A																										7				1	5	9
D32091	1	2	2	0	0750	39990	43509	43124	43124	43506	43509	43510	43513	Negative	Negative	Negative	#N/A																										7
D32096	1	6	1	0	0332	40821	43362	43124	43124	43359	43362	43362	43365	Negative	Negative	Negative	#N/A																										6				2	8	8
D32098	1	7	5	0	0972	42617	43591	43124	43124	43588	43592	43591	43594	Negative	Negative	Negative	#N/A																										6				2	6	15
D32101	1	5	2	0	0333	41163	43362	43124	43124	43358	43360	43364	43367	Negative	Negative	Negative	#N/A																										9				2	4	9
D32102	1	5	5	0	1257	42206	43678	43124	43124	43675	43677	43678	43681	Negative	Negative	Negative	#N/A																										6				2	8	15
[truncated: 10 more columns]

## Sheet: Dengue serotype
S. No	Specimen ID	Dengue viral load by real time RT-PCR (copies/ml.)	Dengue virus serotype by real time multiplex RT-PCR
1	540	Dengue RNA not detected	-
2	1749	9.6 X 105	1
3	553	1.9 X 107	3
4	489	2.4 X 106	3
5	586	Dengue RNA not detected	-
6	512	4.5 X 104	3
7	360	7.0 X 107	3
8	435	2.7 X 108	3
9	518	1.0 X 104	3
10	527	5.3 X 105	3
11	183	6.4 X 106	3
12	447	Dengue RNA not detected	-
13	440	Dengue RNA not detected	-
14	407	3.7 X 106	3
15	405	1.8 X 106	3
16	430	3.0 X 105	3
17	493	Dengue RNA not detected	-
18	239	2.1 X 106	3
19	477	1.2 X 103	3
20	531	1.4 X 105	3
21	1014	Dengue RNA not detected	-
22	509	2.4 X 104	3
23	515	Dengue RNA not detected	-
24	119	Dengue RNA not detected	-

## Sheet: Data for GIS mapping
subject_id	Household_id	DengueNS1	DengueIgM	DengueIgG	ChikIgM	Probable acute infection - primary	Probable acute infection - secondary	Past infections
D10006	2521	REACTIVE	REACTIVE	REACTIVE			1
D10006	2521	Negative	Negative	REACTIVE				1
D10007	2521	Negative	Negative	Negative
D10007	2521	Negative	EQUIVOCAL	Negative
D10007	2521	Negative	Negative	Negative
D10008	2521	Negative	Negative	Negative
D11008	1953	Negative	Negative	Negative	Negative
D11009	1953	Negative	Negative	Negative	Negative
D11009	1953	Negative	Negative	Negative	Negative
D11009	1953	Negative	Negative	Negative	Negative
D11010	1953	Negative	Negative	Negative	Negative
D11037	1901	Negative	REACTIVE	Negative	Negative	1
D11044	3096	Negative	Negative	Negative	Negative
D11047	3098	Negative	Negative	Negative	Negative
D11054	3152	Negative	Negative	REACTIVE	Negative			1
D11054	3152	Negative	Negative	Negative	Negative
D11054	3152	Negative	Negative	REACTIVE	Negative			1
D11061	3156	Negative	Negative	Negative	Negative
D11076	1855	Negative	Negative	Negative	Negative
D11088	3119	Negative	Negative	Negative	Negative
D11093	1988	Negative	Negative	Negative	Negative
D11098	1679	Negative	Negative	Hemolysed	Hemolysed
D11098	1679	Negative	Negative	Negative	Negative
D11100	1868	Negative	Negative	Negative	Negative
D11109	1928	Negative	Negative	REACTIVE	Negative			1
D11109	1928	Negative	Negative	REACTIVE	Negative			1
D11117	1628	REACTIVE	Negative	Negative	Negative	1
D11118	1628	Negative	Negative	Negative	Negative
D11121	3119	Negative	Negative	Negative	Negative
D11128	1746	Negative	REACTIVE	REACTIVE	Pending		1
D11133	1791	REACTIVE	Negative	Negative	Pending	1
D11143	1691	Negative	Negative	Negative	Negative
D11145	1692	Negative	Negative	Negative	Negative
D11159	1578	Negative	Negative	Negative	Negative
D11191	1822	Negative	Negative	Negative	Negative
D11194	1711	Equivocal	Negative	Negative	Negative
D11197	1712	Negative	Negative	Negative	Negative
D11200	1713	REACTIVE	Negative	Negative	Negative	1
D11200	1713	Negative	Negative	Negative	Negative
D11202	1714	Negative	Negative	Negative	Negative
D11202	1714	Negative	Negative	Negative	Negative
D11208	2808	Negative	Negative	Negative	Negative
D11210	516	Negative	Negative	Negative	Negative
D11212	518	Negative	Negative	Negative	Negative
D11213	518	Negative	Negative	Negative	Negative
D11216	2809	Equivocal	Negative	Negative	Negative
D11228	2869	Negative	EQUIVOCAL	Negative	Negative
D11233	1668	Negative	Negative	Negative	Negative
D11236	1255	REACTIVE	Negative	Negative	Negative	1
D11241	3025	Negative	Negative	Negative	Negative
D11242	3025	Negative	Negative	Negative	Negative
D11243	3026	Negative	REACTIVE	Negative	Negative	1
D11244	3026	Negative	Negative	Negative	Negative
D11244	3026	Negative	Negative	Negative	Negative
D11248	3029	Negative	Negative	Negative	Negative
D11256	641	Negative	Negative	Negative	Negative
D11256	641	Negative	Negative	Negative	Pending
D11257	641	Negative	Negative	Negative	Negative
D11258	641	Negative	Negative	Negative	Reactive
D11258	641	Negative	Negative	Negative	Reactive
D11269	1616	REACTIVE	Negative	Negative	Negative	1
D11278	536	Negative	Negative	Negative	Negative
D11278	536	REACTIVE	REACTIVE	REACTIVE	Negative		1
D11296	719	Negative	Negative	Negative	Negative
D11304	720	Negative	Negative	Negative	Negative
D11304	720	Negative	Negative	REACTIVE	Pending			1
D11310	770	Negative	Negative	Negative	Negative
D11313	771	Negative	Negative	Negative	Negative
D11317	773	Negative	Negative	Negative	Negative
D11319	772	Negative	Negative	Negative	Negative
D11320	772	Negative	Negative	Negative	Pending
D11322	774	Negative	Negative	Negative	Negative
D11323	775	Negative	Negative	Negative	Negative
D11328	2922	Negative	Negative	Negative	Negative
D11334	667	Negative	Negative	Negative	Negative
D11337	2002	Negative	Negative	Negative
D11338	2003	Negative	REACTIVE	REACTIVE			1
D11341	2005	Negative	Negative	Negative
D11341	2005	Negative	Negative	Negative
D11343	2007	Negative	Negative	Negative
D11346	2008	Negative	Negative	Negative
D11346	2008	Negative	EQUIVOCAL	Negative
D11348	606	Negative	Negative	Negative
D11349	607	Negative	Negative	Negative
D11349	607	Negative	Negative	Negative
D11352	605	Negative	Negative	Negative
D11354	2064	Negative	Negative	Negative
D11357	2065	Negative	Negative	Negative
D11359	2182	Negative	Negative	Negative
D11360	2183	Negative	Negative	Negative
D11361	2183	Negative	Negative	Negative
D11361	2183	Negative	Negative	Negative
D11361	2183	Negative	Negative	Negative
D11373	2754	Negative	Negative	Negative
D11387	2660	Negative	Negative	Negative
D11389	2662	Negative	Negative	Negative
D11391	1063	Negative	Negative	Negative
D11392	1064	Negative	Negative	Negative
D11418	2775	Negative	Negative	Negative
D11420	2776	Negative	Negative	Negative
D11431	1084	Negative	Negative	Negative
D11439	965	Negative	Negative	Negative
D11439	965	Negative	Negative	Negative
D11440	965	Negative	Negative	Negative
D11440	965	Negative	Negative	Negative
D11441	966	Negative	Negative	REACTIVE				1
D11442	966	Negative	Negative	Negative
D11443	966	Negative	Negative	Negative
D11447	970	Negative	Negative	Negative
D11452	2744	Negative	Negative	Negative
D11453	1144	Negative	Negative	Negative
D11455	1146	Negative	Negative	Negative
D11456	1146	Negative	Negative	Negative
D11459	1148	Negative	Negative	Negative
D11464	2788	Negative	Negative	Negative
D11464	2788	Hemolysed	Hemolysed	Hemolysed
D11464	2788	Negative	Negative	Negative
D11465	2788	Negative	Negative	Negative
D11465	2788	Negative	Negative	Negative
D11465	2788	Negative	Negative	Negative
D11465	2788	Negative	Negative	Negative
D11473	1197	Negative	EQUIVOCAL	Negative
D11474	1198	Negative	Negative	Negative
D11478	1105	Negative	Negative	Negative
D11480	1335	Hemolysed	Hemolysed	Hemolysed
D11481	1335	Hemolysed	Hemolysed	Hemolysed
D11481	1335	Negative	Negative	Negative
D11485	1109	Negative	Negative	Negative
D11496	2595	Negative	Negative	Negative
D11500	1168	Negative	Negative	Negative
D11507	1408	Hemolysed	Hemolysed	Hemolysed
D11507	1408	Negative	Negative	Negative
D11508	1408	Negative	Negative	Negative
D11508	1408	Negative	Negative	Negative
D11520	1450	Negative	Negative	Negative
D11526	2481	Negative	Negative	Negative
D11531	2382	REACTIVE	Negative	Negative		1
D11533	2383	Negative	Negative	Negative
D11536	2385	Negative	Negative	Negative
D11538	2386	Negative	Negative	Negative
D11539	2387	Negative	Negative	Negative
D11539	2387	Negative	Negative	Negative
D11540	2388	Negative	Negative	Negative
D11552	1243	Negative	Negative	Negative
D11554	1244	Negative	Negative	Negative
D11562	2620	Negative	Negative	Negative
D11564	2620	Negative	Negative	Negative
D11564	2620	Negative	Negative	Negative
D11573	1426	Negative	Negative	Negative
D11587	1468	Negative	Negative	Negative
D11587	1468	REACTIVE	Negative	Negative		1
D11587	1468	Negative	Negative	Negative
D11590	1468	Negative	Negative	Negative
D11592	2502	Negative	Negative	Negative
D11608	350	Negative	Negative	Negative
D11615	1377	Negative	Negative	Negative
D11632	1283	Negative	Negative	Negative
D11645	1286	Negative	Negative	Negative
D11645	1286	Negative	Negative	Negative
D11645	1286	Negative	Negative	Negative
D11654	406	Negative	Negative	Negative
D11660	1491	Negative	Negative	Negative
D11661	459	Negative	Negative	Negative
D11662	459	Negative	Negative	Negative
D11665	462	Negative	Negative	Negative
D11665	462	Negative	Negative	Negative
D11666	462	Negative	Negative	Negative
D11672	917	Negative	Negative	Negative
D11677	368	Negative	Negative	Negative
D11677	368	Negative	Negative	Negative
D11678	369	Negative	Negative	Negative
D11678	369	Negative	Negative	Negative
D11679	370	Negative	Negative	Negative
D11679	370	Negative	Negative	Negative
D11681	370	Negative	Negative	Negative
D11681	370	Negative	Negative	Negative
D11685	373	Negative	Negative	Negative
D11685	373	Negative	Negative	Negative
D12006	3082	Negative	Negative	Negative	Negative
D12007	3083	Negative	Negative	Negative	Negative
D12030	1968	REACTIVE	Negative	Negative	Negative	1
D12040	1626	Negative	Negative	Negative	Negative
D12041	1626	Hemolysed	Negative	Negative	Hemolysed
D12044	1906	Negative	Negative	Negative	Negative
D12045	1906	Negative	Negative	Negative	Negative
D12045	1906	Negative	Negative	Negative	Negative
D12046	3101	Negative	Negative	Negative	Negative
D12052	3158	Negative	Negative	Negative	Negative
D12052	3158	Hemolysed	Hemolysed	Hemolysed	Hemolysed
D12059	1976	Hemolysed	Hemolysed	Hemolysed	Hemolysed
D12075	1920	Negative	Negative	Negative	Negative
D12076	1921	Hemolysed	Negative	Negative	Hemolysed
D12078	3120	Negative	Negative	Negative	Negative
D12088	1784	Negative	Negative	Negative	Negative
D12090	1991	Negative	Negative	Negative	Negative
D12096	1872	Negative	Negative	Negative	Negative
D12106	1630	Negative	Negative	Negative	Negative
D12107	1631	Negative	Negative	Negative	Negative
D12107	1631	Negative	Negative	Negative	Negative
D12108	1631	Negative	Negative	Negative	Negative
D12110	1932	Negative	Negative	Negative	Negative
D12113	3135	Negative	Negative	Negative	Negative
D12122	1795	Negative	EQUIVOCAL	Negative	Negative
D12123	1796	Negative	Negative	Negative	Negative
D12123	1796	Negative	REACTIVE	Negative	Negative	1
D12145	2975	Hemolysed	Hemolysed	Hemolysed	Hemolysed
D12147	1768	Negative	Negative	Negative	Equivocal
D12156	3031	Negative	Negative	Negative	Negative
D12158	3031	Negative	Negative	Negative	Negative
D12174	1721	Negative	Negative	Negative	Negative
D12180	2816	REACTIVE	REACTIVE	REACTIVE	Negative		1
D12182	2818	Negative	Negative	Negative	Negative
D12184	521	Negative	Negative	Negative	Negative
D12199	751	Negative	Negative	Negative	Negative
D12200	751	Hemolysed	Hemolysed	Hemolysed	Hemolysed
D12200	751	Negative	Negative	Negative	Negative
D12214	1618	Hemolysed	Hemolysed	Hemolysed	Hemolysed
D12214	1618	Negative	Negative	Negative	Negative
D12215	1618	Hemolysed	Hemolysed	Hemolysed	Hemolysed
D12220	540	Negative	Negative	Negative	Negative
D12220	540	Negative	Negative	Negative	Negative
D12223	542	Negative	Negative	Negative	Negative
D12241	2203	Negative	Negative	Negative	Pending
D12242	2203	Negative	Negative	Negative	Negative
D12242	2203	Negative	Negative	Negative	Negative
D12250	2207	Negative	Negative	Negative	Negative
D12262	1510	Negative	Negative	Negative
D13014	1852	Negative	Negative	Negative	Negative
D13017	1909	Negative	Negative	Negative	Negative
D13017	1909	Negative	Negative	Negative	Negative
D13020	3103	Negative	Negative	Negative	Negative
D13022	3104	Negative	Negative	EQUIVOCAL	Negative
D13023	3104	Negative	Negative	Negative	Negative
D13026	3107	Negative	Negative	Negative	Negative
D13026	3107	Negative	Negative	Negative	Negative
D13028	3107	Negative	Negative	Negative	Negative
D13030	3161	Negative	Negative	Negative	Negative
D13039	1979	Negative	Negative	Negative	Negative
D13051	1864	Negative	Negative	Negative	Negative
D13051	1864	Negative	Negative	Negative	Negative
D13052	1864	Negative	Negative	Negative	Negative
D13058	1867	Negative	Negative	Negative	Negative
D13069	1926	Negative	Negative	Negative	Pending
D13071	1927	Negative	Negative	Negative	Negative
D13075	3123	Negative	Negative	Negative	Negative
D13078	1738	Negative	Negative	REACTIVE	Negative			1
D13080	1739	Negative	Negative	Negative	Negative
D13081	1740	Negative	Negative	Negative	Negative
D13091	1993	Negative	Negative	Negative	Negative
D13091	1993	Negative	Negative	REACTIVE	Negative			1
D13097	1995	Negative	Negative	REACTIVE	Negative			1
D13108	1935	Negative	Negative	Negative	Negative
D13109	1935	Negative	Negative	Negative	Negative
D13114	1938	Negative	Negative	Negative	Negative
D13114	1938	Negative	Negative	Negative	Negative
D13121	1750	Negative	Negative	Negative	Negative
D13121	1750	Negative	Negative	Negative	Negative
D13139	3037	Negative	Negative	Negative	Negative
D13140	3037	Negative	Negative	Negative	Negative
D13140	3037	Negative	Negative	Negative	Negative
D13142	1694	Negative	Negative	Negative	Negative
D13142	1694	Negative	Negative	Negative	Negative
D13143	1694	Negative	Negative	Negative	Negative
D13144	1694	Negative	Negative	Negative	Negative
D13144	1694	Negative	Negative	Negative	Negative
D13144	1694	Negative	Negative	Negative	Negative
D13150	1697	Negative	Negative	Negative	Negative
D13161	1772	Negative	Negative	Negative	Negative
D13163	1773	Negative	Negative	Negative	Negative
D13187	2931	Negative	Negative	Negative	Negative
D13188	626	Negative	Negative	Negative	Negative
D13190	2933	Negative	Negative	Negative	Negative
D13190	2933	Negative	Negative	Negative	Negative
D13191	2933	REACTIVE	Negative	Negative	Negative	1
D13191	2933	Negative	Negative	Negative	Negative
D13195	522	REACTIVE	Negative	Negative	Negative	1
D13196	2819	Negative	Negative	Negative	Negative
D13196	2819	Negative	Negative	Negative	Negative
D13203	2823	Equivocal	Negative	Negative	Negative
D13207	1670	Equivocal	Negative	Negative	Negative
D13207	1670	Negative	Negative	Negative	Negative
D13218	2979	Negative	Negative	Negative	Negative
D13220	2979	REACTIVE	Negative	Negative	Negative	1
D13230	756	Negative	Negative	Negative	Negative
D13240	2110	Negative	Negative	Negative	Negative
D13248	2114	Negative	Negative	Negative	Negative
D13249	2114	Negative	Negative	Negative	Negative
D13249	2114	Negative	Negative	Negative	Pending
D13251	2115	Negative	Negative	Negative	Negative
D13258	545	Negative	Negative	Negative	Negative
D13258	545	Negative	Negative	Negative	Negative
D13258	545	Negative	Negative	Negative	Negative
D13259	545	Negative	Negative	Negative	Negative
D13259	545	Negative	Negative	Negative	Negative
D13259	545	Negative	Negative	Negative	Negative
D13266	548	Negative	Negative	Negative	Negative
D13269	2827	Negative	Negative	Negative	Negative
D13269	2827	Negative	Negative	Negative	Negative
D13269	2827	Negative	Negative	Negative	Negative
D13270	2827	Negative	EQUIVOCAL	Negative	Negative
D13272	591	Negative	Negative	Negative	Negative
D13276	592	Negative	Negative	Negative	Negative
D13277	592	Negative	Negative	Negative	Negative
D13277	592	Negative	Negative	Negative	Negative
D13280	2164	Negative	Negative	Negative	Negative
D13282	2166	Negative	Negative	Negative	Negative
D13283	2166	Negative	Negative	Negative	Negative
D13283	2166	Negative	REACTIVE	Negative	Reactive	1
D13286	2168	Negative	Negative	Negative	Pending
D13290	2169	Negative	Negative	Negative	Negative
D13300	674	Negative	Negative	Negative	Negative
D13300	674	Negative	Negative	Negative	Negative
D13301	674	Negative	Negative	Negative	Negative
D13307	562	Negative	Negative	Negative
D13307	562	Negative	Negative	Negative
D13308	2009	Negative	Negative	Negative
D13318	613	REACTIVE	Negative	Negative		1
D13320	614	Negative	Negative	Negative
D13321	614	Negative	Negative	Negative
D13322	614	Negative	Negative	Negative
D13326	2187	Negative	Negative	Negative
D13338	2227	Negative	Negative	Negative
D13371	1127	REACTIVE	Negative	Negative		1
D13371	1127	Negative	Negative	Negative
D13395	1087	Negative	Negative	Negative
D13403	1088	Negative	Negative	Negative
D13405	2690	Negative	Negative	Negative
D13407	1336	Negative	Negative	Negative
D13407	1336	Negative	Negative	Negative
D13408	2372	Negative	Negative	Negative
D13408	2372	Negative	Negative	Negative
D13416	2375	Negative	Negative	Negative
D13417	2375	Negative	Negative	Negative
D13422	980	Negative	Negative	Negative
D13426	981	Negative	Negative	Negative
D13428	982	Negative	Negative	Negative
D13430	983	Negative	Negative	Negative
D13434	2597	Negative	Negative	Negative
D13435	2597	Negative	Negative	Negative
D13439	2599	Negative	Negative	Negative
D13448	2430	Negative	Negative	Negative
D13449	2431	Negative	Negative	Negative
D13449	2431	Negative	Negative	Negative
D13451	2432	Negative	Negative	EQUIVOCAL
D13453	2433	Negative	Negative	Negative
D13456	1453	Negative	Negative	Negative
D13457	1453	Negative	Negative	Negative
D13464	2484	Negative	Negative	Negative
D13464	2484	Negative	Negative	Negative
D13466	2485	Negative	Negative	Negative
D13466	2485	Negative	Negative	Negative
D13472	1357	Negative	Negative	Negative
D13474	1359	Negative	Negative	Negative
D13484	2807	Negative	Negative	Negative
D13487	1245	Negative	Negative	Negative
D13497	2271	Negative	EQUIVOCAL	Negative
D13500	1016	Negative	Negative	Negative
D13501	1017	Negative	Negative	Negative
D13505	1019	Negative	Negative	Negative
D13512	2286	Negative	Negative	Negative
D13516	2289	Negative	Negative	Negative
D13519	2291	Negative	REACTIVE	Negative		1
D13528	2319	Negative	Negative	Negative
D13530	2319	Negative	Negative	Negative
D13532	2320	Negative	Negative	Negative
D13534	1044	Negative	Negative	Negative
D13547	1511	Negative	Negative	Negative
D13547	1511	Negative	Negative	Negative
D14006	1960	Negative	Negative	Negative	Negative
D14011	1911	Negative	Negative	Negative	Negative
D14013	1912	Negative	Negative	Negative	Negative
D14018	3166	Negative	Negative	Negative	Negative
D14019	3166	Negative	Negative	Negative	Negative
D14021	3167	Negative	Negative	Negative	Negative
D14027	1986	Negative	Negative	Negative	Negative
D17001	1962	Negative	Negative	Negative	Negative
D17002	1962	Negative	Negative	Negative	Negative
D17015	2873	Negative	Negative	Negative	Negative
D17015	2873	Negative	Negative	Negative	Negative
D17015	2873	Negative	Negative	Negative	Negative
D17030	2987	Negative	Negative	Negative	Negative
D17032	1825	Negative	Negative	Negative	Hemolysed
D17035	1827	Hemolysed	Hemolysed	Hemolysed	Hemolysed
D17039	1830	Negative	Negative	Negative	Negative
D17041	1830	Negative	Negative	Negative	Negative
D17041	1830	Negative	Negative	Negative	Pending
D17045	1722	Negative	Negative	Negative	Negative
D17049	627	Negative	Negative	Negative	Negative
D17053	1595	Negative	Negative	Negative	Negative
D17064	1600	Negative	Negative	Negative	Negative
D17074	2880	Negative	Negative	Negative	Negative
D17076	2149	Negative	Negative	Negative	Negative
D17077	2149	Negative	Negative	Negative	Pending
D17078	700	Negative	Negative	Negative	Negative
D17081	2150	Negative	Negative	Negative	Negative
D17093	3044	Negative	Negative	Negative	Negative
D17106	2936	Negative	Negative	Negative	Negative
D17107	2936	Negative	Negative	Negative	Negative
D17107	2936	Negative	Negative	Negative	Negative
D17125	2836	Negative	Negative	Negative	Negative
D17130	594	Negative	REACTIVE	Negative	Negative	1
D17131	594	Negative	Negative	Negative	Negative
D17133	595	REACTIVE	Negative	Negative	Equivocal	1
D17139	2070	Negative	REACTIVE	Negative	Negative	1
D17148	727	Negative	Negative	Negative	Negative
D17150	728	Negative	Negative	Negative	Negative
D17164	2210	Negative	Negative	Negative	Negative
D17167	2212	Negative	Negative	REACTIVE	Negative			1
D17168	2213	Negative	Negative	Negative	Negative
D17184	2128	Negative	Negative	Negative	Negative
D17190	2019	REACTIVE	Negative	Negative		1
D17192	2020	Negative	Negative	Negative
D17201	2589	Negative	Negative	REACTIVE				1
D17213	2709	Negative	Negative	Negative
D17216	2757	Negative	Negative	Negative
D17216	2757	Negative	Negative	Negative
D17217	2757	Negative	Negative	Negative
D17225	2228	Negative	Negative	Negative
D17225	2228	Negative	Hemolysed	Hemolysed
D17226	2229	Negative	Negative	Negative
D17226	2229	Negative	Negative	Negative
D17233	1068	Negative	Negative	Negative
D17239	1069	Negative	Negative	Negative
D17242	2021	Negative	Negative	Negative
D17243	2022	Negative	Negative	Negative
D17243	2022	Negative	Negative	Negative
D17243	2022	Negative	Negative	Negative
D17247	2535	Negative	Negative	Negative
D17249	2536	Negative	Negative	EQUIVOCAL
D17250	2537	Negative	Negative	Negative
D17252	2539	Negative	Negative	Negative
D17257	1129	Negative	Negative	Negative
D17259	1130	Negative	Negative	Negative
D17260	1131	Negative	Negative	Negative
D17263	1133	Negative	EQUIVOCAL	Negative
D17279	1187	Negative	Negative	Negative
D17281	1187	Negative	Negative	Negative
D17288	1090	Negative	Negative	Negative
D17288	1090	Negative	Negative	Negative
D17293	2559	Negative	Negative	Negative
D17293	2559	Negative	Negative	Negative
D17298	973	Negative	Negative	Negative
D17303	974	Negative	Negative	Negative
D17303	974	Negative	Negative	Negative
D17304	974	Negative	Negative	Negative
D17305	975	Negative	Negative	Negative
D17307	976	Negative	Negative	Negative
D17309	2745	REACTIVE	Negative	Negative		1
D17325	2794	Negative	Negative	Negative
D17327	2795	Negative	Negative	Negative
D17331	1199	Negative	Negative	Negative
D17332	1199	Negative	Negative	Negative
D17342	2377	Negative	Negative	Negative
D18011	3147	Negative	Negative	Negative	Negative
D18015	3150	Negative	Negative	Negative	Negative
D18016	3150	Negative	Negative	Negative	Negative
D18032	3114	Negative	Negative	Negative	Equivocal
D18041	3171	Negative	Negative	Negative	Negative
D19014	1632	Negative	Negative	Negative	Negative
D19015	1633	Negative	Negative	Negative	Negative
D19015	1633	Hemolysed	Hemolysed	Hemolysed	Hemolysed
D19016	1633	Negative	Negative	Negative	Negative
D19016	1633	Negative	Negative	Negative	Negative
D19022	2294	Negative	REACTIVE	Negative		1
D19022	2294	Negative	EQUIVOCAL	Negative
D19022	2294	Negative	Negative	Negative
D19023	2294	Negative	Negative	Negative
D19023	2294	Negative	Negative	Negative
D20003	3125	Hemolysed	Hemolysed	Hemolysed	Hemolysed
D20026	1945	Negative	Negative	Negative	Negative
D20033	1754	Negative	Negative	Negative	Pending
D20033	1754	Negative	Negative	Negative	Negative
D20033	1754	Negative	Negative	Negative	Negative
D20033	1754	Negative	Negative	Negative	Negative
D20034	1754	Negative	Negative	Negative	Negative
D20034	1754	Negative	Negative	Negative	Negative
D20034	1754	Negative	Negative	Negative	Negative
D20035	1754	Negative	Negative	Negative	Negative
D20042	1757	Negative	Negative	Negative	Negative
D20043	1801	Negative	Negative	Negative	Negative
D20047	1803	Hemolysed	Negative	Hemolysed	Hemolysed
D20060	2840	Negative	Negative	Negative	Negative
D20061	2840	Negative	Negative	Negative	Negative
D20065	2882	Negative	Negative	Negative	Negative
D20067	2883	Negative	Negative	Negative	Negative
D20077	1779	Negative	Negative	Negative	Negative
D20079	1780	REACTIVE	Negative	Negative	Negative	1
D20081	2988	Negative	Negative	Negative	Negative
D20083	1831	Negative	Negative	Negative	Pending
D20084	1831	Negative	Negative	Negative	Negative
D20085	1831	Negative	Negative	Negative	Negative
D20085	1831	Negative	Negative	Negative	Pending
D20092	2940	Negative	Negative	Negative	Negative
D20092	2940	Negative	Negative	Negative	Negative
D20093	2940	Negative	EQUIVOCAL	Negative	Negative
D20093	2940	Negative	Negative	Negative	Negative
D20094	1725	Negative	Negative	Negative	Negative
D20099	1601	Negative	Negative	Negative	Negative
D20100	1601	Negative	Negative	REACTIVE	Negative			1
D20100	1601	Negative	Negative	Negative	Negative
D20100	1601	Negative	Negative	Negative	Negative
D20100	1601	Hemolysed	Hemolysed	Hemolysed	Pending
D20108	2887	Negative	Negative	Negative	Negative
D20118	2991	Negative	Negative	Negative	Negative
D20121	2993	Negative	Negative	Negative	Negative
D20126	2845	Negative	Negative	Negative	Negative
D20126	2845	Negative	Negative	Negative	Negative
D20130	2847	Negative	Negative	Negative	Negative
D20132	553	Negative	Negative	Negative	Negative
D20133	553	Negative	Negative	Negative	Negative
D20138	2850	Negative	Negative	Negative	Negative
D20150	732	Negative	Negative	Negative	Negative
D20157	733	Negative	Negative	Negative	Negative
D20171	2024	Negative	Negative	Negative
D20172	565	Negative	Negative	Negative
D20181	2073	Negative	Negative	Negative
D20182	616	Negative	Negative	Negative
D20184	2152	Negative	REACTIVE	Negative		1
D20185	2074	Negative	Negative	Negative
D20186	2074	Negative	Negative	Negative
D20187	2075	Negative	Negative	Negative
D20192	2190	Negative	Negative	Negative
D20193	2190	Negative	Negative	Negative
D20194	2190	Negative	Negative	Negative
D20221	1136	Negative	Negative	REACTIVE				1
D20222	1136	Negative	Negative	Negative
D20225	1138	Negative	Negative	Negative
D20229	1393	Negative	Negative	Negative
D20232	1231	Negative	Negative	Negative
D20232	1231	Negative	Negative	Negative
D20233	1231	Negative	Negative	Negative
D20233	1231	Negative	Negative	Negative
D20235	1232	Negative	Negative	Negative
D20238	1232	Negative	Negative	Negative
D20238	1232	Negative	Negative	Negative
D20239	1233	Negative	Negative	Negative
D20267	2440	Negative	Negative	Negative
D20270	2486	Negative	Negative	Negative
D20275	2489	Negative	Negative	Negative
D20275	2489	Negative	Negative	Negative
D20276	2489	Negative	Negative	Negative
D20276	2489	Negative	Negative	Negative
D20277	1218	Negative	Negative	Negative
D20283	2491	Negative	Negative	Negative
D20283	2491	Negative	Negative	Negative
D20283	2491	Negative	Negative	Negative
D20285	2622	Negative	Negative	Negative
D20287	2623	Negative	Negative	Negative
D20288	2623	REACTIVE	Negative	REACTIVE
D20295	2451	Negative	Negative	Negative
D20301	265	Negative	Negative	Negative
D21005	3129	Negative	Negative	Negative	Negative
D21005	3129	Negative	Negative	Negative	Negative
D21006	3129	Negative	Negative	Negative	Negative
D21006	3129	Negative	Negative	Negative	Negative
D21025	1948	Negative	Negative	Negative	Negative
D21030	1950	REACTIVE	Negative	Negative	Negative	1
D21033	2997	REACTIVE	Negative	Negative	Pending	1
D21036	1758	Negative	Negative	Negative	Negative
D21036	1758	Negative	Negative	Negative	Negative
D21037	1758	Negative	Negative	Negative	Negative
D21046	2941	Negative	Negative	Negative	Negative
D21046	2941	Negative	Negative	REACTIVE	Negative			1
D21047	2941	Negative	Negative	Negative	Negative
D21048	2941	Negative	Negative	Negative	Negative
D21048	2941	Negative	Negative	Negative	Negative
D21048	2941	Negative	Negative	Negative	Negative
D21049	2941	Negative	Negative	Negative	Pending
D21050	2941	Negative	Negative	Negative	Negative
D21050	2941	Negative	Negative	Negative	Negative
D21053	2943	Negative	Negative	Negative	Negative
D21055	1891	Negative	Negative	Negative	Negative
D21057	1891	REACTIVE	Negative	Negative	Negative	1
D21058	1892	Negative	Negative	Negative	Hemolysed
D21058	1892	Equivocal	Negative	Negative	Negative
D21059	1892	Negative	Negative	Negative	Pending
D21059	1892	Negative	Negative	Negative	Negative
D21060	1893	Negative	Negative	Negative	Negative
D21061	1893	Negative	Negative	Negative	Negative
D21064	1894	Negative	Negative	Negative	Negative
D21067	1894	Negative	Negative	Negative	Negative
D21067	1894	Negative	Negative	Negative	Negative
D21068	1655	Negative	Negative	Negative	Negative
D21069	1655	Negative	EQUIVOCAL	EQUIVOCAL	Negative
D21069	1655	Negative	EQUIVOCAL	Negative	Negative
D21069	1655	Negative	EQUIVOCAL	Negative	Negative
D21076	1659	Negative	Negative	Negative	Negative
D21079	688	Negative	Negative	Negative	Pending
D21084	3052	Negative	Negative	Negative	Negative
D21085	3052	Negative	Negative	Negative	Negative
D21085	3052	Negative	Negative	Negative	Negative
D21089	3055	Negative	Negative	Negative	Negative
D21098	2947	REACTIVE	Negative	Negative	Negative	1
D21101	2948	Negative	Negative	Negative	Negative
D21109	1678	Negative	Negative	Negative	Negative
D21109	1678	Negative	Negative	Negative	Negative
D21110	1678	Hemolysed	Hemolysed	Hemolysed	Hemolysed
D21110	1678	Negative	Negative	Negative	Pending
D21111	1678	Negative	Negative	Negative	Negative
D21112	1678	Negative	Negative	Negative	Negative
D21113	2889	Negative	Negative	Negative	Negative
D21113	2889	Negative	Negative	Negative	Negative
D21114	701	Negative	Negative	Negative	Negative
D21125	763	Hemolysed	Hemolysed	Hemolysed	Hemolysed
D21133	647	Negative	Negative	Negative	Negative
D21138	2260	Negative	Negative	EQUIVOCAL	Negative
D21145	1619	Negative	Negative	Negative	Negative
D21146	1620	Negative	Negative	Negative	Negative
D21147	1621	Negative	Negative	Negative	Negative
D21150	1622	Negative	Negative	Negative	Negative
D21155	1624	Negative	Negative	Negative	Negative
D21157	2078	Negative	REACTIVE	Negative	Negative	1
D21168	2083	Negative	Negative	Negative	Negative
D21181	2135	Negative	Negative	Negative	Negative
D21202	618	Negative	Negative	Negative
D21203	618	Negative	Negative	Negative
D21208	619	REACTIVE	Negative	Negative		1
D21208	619	Negative	Negative	Negative
D21219	2193	Negative	Negative	Negative
D21223	2714	Negative	Negative	Negative
D21224	2714	Negative	Negative	Negative
D21224	2714	Negative	Negative	Negative
D21230	2230	Negative	Negative	Negative
D21231	2231	Negative	Negative	Negative
D21232	2230	Negative	Negative	Negative
D21240	2670	Negative	Negative	Negative
D21246	2542	Negative	Negative	Negative
D21268	1188	Negative	Negative	Negative
D21269	1188	Negative	REACTIVE	Negative		1
D21281	978	Negative	Negative	Negative
D21282	978	Negative	Negative	Negative
D21285	2798	Negative	Negative	Negative
D21293	2801	Negative	Negative	Negative
D21299	1114	Negative	Negative	Negative
D21305	1235	Negative	Negative	Negative
D21305	1235	Negative	Negative	Negative
D21306	1235	Negative	Negative	Negative
D21317	2441	Negative	Negative	Negative
D21327	1221	Negative	Negative	Negative
D21330	2492	Negative	Negative	Negative
D21331	2492	Negative	Negative	Negative
D21344	1249	Negative	Negative	Negative
D21351	2624	Negative	Negative	Negative
D21354	2626	Negative	Negative	Negative
D21359	1429	Negative	Negative	Negative
D21366	1433	REACTIVE	Negative	Negative		1
D21372	1471	Negative	Negative	Negative
D21375	1473	Negative	Negative	Negative
D21376	1473	Negative	Negative	Negative
D21376	1473	Negative	Negative	Negative
D21378	2408	Negative	Negative	Negative
D21380	1380	Negative	Negative	Negative
D21387	1261	Negative	Negative	Negative
D21394	1263	Negative	Negative	Negative
D21407	409	Negative	Negative	Negative
D21411	2467	Negative	Hemolysed	Hemolysed
D21413	918	Negative	Negative	Negative
D21414	918	Negative	Negative	Negative
D21418	466	Negative	Negative	Negative
D21422	468	Negative	Negative	Negative
D21423	824	Negative	Negative	Negative
D21426	374	Negative	Negative	Negative
D21428	375	Negative	Negative	Negative
D22008	3133	Negative	Negative	Negative	Negative
D22011	1790	Negative	Negative	Negative	Negative
D22012	1790	Negative	Negative	Negative	Negative
D22020	1686	Negative	Negative	Negative	Negative
D22021	1686	Negative	Negative	Negative	Negative
D22036	3000	Negative	Negative	Negative	Negative
D22038	3001	Hemolysed	Hemolysed	Hemolysed	Hemolysed
D22038	3001	Negative	Negative	Negative	Negative
D22047	1760	Negative	Negative	Negative	Negative
D22048	1760	Negative	Negative	Negative	Negative
D22053	3057	Negative	Negative	Negative	Negative
D22054	3057	Negative	Negative	Negative	Negative
D22057	2950	Negative	Negative	Negative	Negative
D22058	2951	Negative	Negative	Negative	Negative
D22061	2953	Negative	Negative	Negative	Negative
D22062	2953	Negative	Negative	Negative	Negative
D22063	2954	Negative	Negative	Negative	Negative
D22071	1589	REACTIVE	Negative	Negative	Negative	1
D22072	1589	Negative	Negative	Negative	Hemolysed
D22079	1593	Negative	Negative	Negative	Negative
D22079	1593	Negative	Negative	Negative	Negative
D22080	2890	Negative	Negative	Negative	Negative
D22082	2890	Negative	Negative	Negative	Negative
D22088	2893	Negative	Negative	Negative	Negative
D22092	3006	Negative	Negative	Negative	Negative
D22092	3006	Negative	Negative	Negative	Equivocal
D22093	3006	Negative	Negative	Negative	Negative
D22093	3006	Negative	Negative	Negative	Pending
D22094	3007	REACTIVE	Negative	Negative	Negative	1
D22099	3009	Negative	Negative	Negative	Negative
D22101	3058	Equivocal	Negative	EQUIVOCAL	Negative
D22103	3059	Negative	Negative	Negative	Negative
D22110	2957	Negative	Negative	Negative	Negative
D22111	2958	Negative	Negative	REACTIVE	Hemolysed			1
D22111	2958	Negative	Negative	REACTIVE	Pending			1
D22112	2959	Negative	Negative	Negative	Negative
D22113	2959	Negative	Negative	Negative	Negative
D22113	2959	Negative	Negative	Negative	Negative
D22114	2959	Negative	Negative	Negative	Negative
D22136	2854	Negative	Negative	Negative	Negative
D22148	706	Negative	Negative	Negative	Negative
D22148	706	Negative	Negative	Negative	Negative
D22159	766	REACTIVE	Negative	Negative	Negative	1
D22160	767	Negative	Negative	Negative	Equivocal
D22164	2263	Negative	Negative	Negative	Negative
D22166	650	Negative	Negative	REACTIVE	Negative			1
D22169	653	Negative	REACTIVE	Negative	Negative	1
D22169	653	Negative	Negative	Negative	Negative
D22170	654	Negative	REACTIVE	Negative	Negative	1
D22171	655	Negative	Negative	Negative	Negative
D22172	655	Negative	Negative	Negative	Negative
D22174	2054	Negative	Negative	Negative	Negative
D22175	656	Negative	Negative	Negative	Negative
D22175	656	Negative	Negative	Negative	Pending
D22176	657	Negative	REACTIVE	Negative	Pending	1
D22177	657	Negative	Negative	Negative	Negative
D22182	2265	Negative	Negative	Negative	Negative
D22183	2265	Negative	Negative	Negative	Negative
D22185	2030	Negative	Negative	Negative	Negative
D22188	2032	Negative	Negative	Negative	Negative
D22197	2172	Negative	REACTIVE	REACTIVE	Negative		1
D22214	778	Negative	EQUIVOCAL	Negative	Negative
D22215	778	Negative	Negative	Negative	Negative
D22220	2140	Hemolysed	Hemolysed	Hemolysed	Hemolysed
D22227	2144	Negative	Negative	Negative	Negative
D22227	2144	Negative	Negative	Negative	Negative
D22235	2037	Negative	Negative	Negative
D22256	2717	Negative	Negative	Negative
D22257	2718	Negative	Negative	Negative
D22257	2718	Negative	Negative	Negative
D22259	2232	Negative	Negative	Negative
D22263	2236	Negative	Negative	Negative
D22263	2236	Negative	Negative	Negative
D22266	2767	Negative	Negative	Negative
D22282	2547	Negative	Negative	Negative
D22285	2549	Negative	Negative	REACTIVE				1
D22285	2549	Negative	Negative	REACTIVE				1
D22290	2551	Negative	Negative	Negative
D22297	1139	Negative	Negative	Negative
D22299	1401	Negative	Negative	EQUIVOCAL
D22325	2563	Negative	Negative	Negative
D22342	1203	Negative	Negative	Negative
D22343	1204	Negative	Negative	Negative
D22343	1204	Negative	Negative	Negative
D22344	1204	Negative	Negative	Negative
D22345	1205	Negative	Negative	Negative
D22345	1205	Negative	Negative	Negative
D22353	1117	Negative	EQUIVOCAL	Negative
D22354	1344	Negative	Negative	Negative
D22355	1344	Negative	Negative	Negative
D22358	1345	Negative	Negative	REACTIVE				1
D22359	1345	Negative	Negative	Negative
D22367	988	Negative	Negative	Negative
D22368	988	REACTIVE	Negative	Negative		1
D22371	989	Negative	Negative	Negative
D22375	2605	Negative	Negative	Negative
D22378	2607	Negative	Negative	Negative
D22382	1410	Negative	Negative	Negative
D22389	1413	Negative	Negative	Negative
D22396	1224	Negative	Negative	Negative
D22397	1224	Negative	Negative	Negative
D22400	2493	Negative	Negative	Negative
D22402	2493	Negative	Negative	Negative
D22408	2394	Negative	Negative	Negative
D22408	2394	Negative	Negative	Negative
D22409	2395	REACTIVE	Negative	Negative		1
D22412	2396	Negative	Negative	Negative
D22413	2396	Negative	Negative	Negative
D22414	2396	Negative	Negative	Negative
D22415	2396	Negative	Negative	Negative
D22416	2397	Negative	Negative	Negative
D22416	2397	Negative	Negative	Negative
D22417	2397	Negative	Negative	Negative
D22417	2397	Negative	Negative	Negative
D22420	1001	Negative	Negative	Negative
D22420	1001	Negative	Negative	Negative
D22422	1002	Negative	Negative	Negative
D22425	1004	Negative	Negative	Negative
D22425	1004	Negative	Negative	Negative
D22429	2629	Negative	Negative	Negative
D22433	2633	Negative	Negative	Negative
D22440	1436	Negative	Negative	Negative
D22441	1437	Negative	Negative	Negative
D22443	1438	Negative	Negative	Negative
D22460	2411	Negative	Negative	Negative
D22461	2411	Hemolysed	Hemolysed	Hemolysed
D22461	2411	Negative	Negative	Negative
D22464	1503	Negative	Negative	Negative
D22464	1503	Negative	Negative	Negative
D22464	1503	Negative	Negative	Negative
D22464	1503	Negative	Negative	Negative
D22464	1503	Negative	Negative	Negative
D22473	1507	Negative	Negative	Negative
D22474	1507	Negative	Negative	Negative
D22480	2296	Negative	Negative	Negative
D22482	2297	Negative	Negative	Negative
D22487	1266	Negative	Negative	Negative
D22487	1266	Negative	Negative	Negative
D22490	1292	Equivocal	Negative	Negative
D22491	2323	Negative	Negative	Negative
D22491	2323	Negative	Negative	Negative
D22492	2324	Negative	Negative	Negative
D22493	2324	Negative	Negative	Negative
D22493	2324	Negative	Negative	Negative
D22499	2469	Negative	Negative	Negative
D22499	2469	Negative	Negative	Negative
D22499	2469	Negative	Negative	Negative
D22501	2470	Negative	Negative	Negative
D22502	2470	Negative	Negative	Negative
D22508	470	Negative	Negative	Negative
D22509	471	Negative	Negative	Negative
D22511	472	Negative	Negative	Negative
D22512	472	REACTIVE	Negative	Negative		1
D22512	472	Negative	Negative	Negative
D22514	825	Negative	Negative	Negative
D22516	1512	Negative	Negative	Negative
D22516	1512	Negative	Negative	Negative
D22519	1513	Negative	Negative	Negative
D22519	1513	Negative	Negative	Negative
D22520	1513	Negative	Negative	Negative
D22522	1514	Negative	Negative	Negative
D23005	1636	Negative	Negative	Negative	Pending
D23006	1637	Negative	Negative	REACTIVE	Negative			1
D23008	1762	Negative	Negative	Negative	Negative
D23008	1762	Negative	Negative	Negative	Negative
D23008	1762	Negative	Negative	Negative	Pending
D23011	1763	Negative	Negative	Negative	Negative
D23012	3010	Negative	Negative	Negative	Negative
D23012	3010	Negative	Negative	Negative	Negative
D23013	3011	Negative	Negative	Negative	Negative
D23013	3011	Negative	Negative	Negative	Negative
D23014	3011	REACTIVE	Negative	Negative	Negative	1
D23018	1810	Negative	EQUIVOCAL	Negative	Negative
D23018	1810	Hemolysed	Negative	Negative	Pending
D23018	1810	Negative	Negative	Negative	Negative
D23019	1810	Negative	Negative	REACTIVE	Negative			1
D23019	1810	Negative	Negative	Negative	Negative
D23029	1703	Negative	Negative	Negative	Negative
D23036	2858	Negative	Negative	Negative	Negative
D23038	2858	Negative	Negative	Negative	Negative
D23045	2899	Negative	Negative	Negative	Negative
D23048	2901	Negative	Negative	Negative	Negative
D23051	3012	Negative	Negative	Negative	Negative
D23053	3013	Negative	Negative	Negative	Negative
D23053	3013	Negative	Negative	Negative	Negative
D23056	3015	REACTIVE	Negative	Negative	Negative	1
D23058	3015	Negative	Negative	Negative	Negative
D23058	3015	Negative	Negative	Negative	Negative
D23058	3015	Equivocal	Negative	Negative	Negative
D23058	3015	Negative	Negative	Negative	Negative
D23062	1838	Negative	Negative	Negative	Negative
D23067	1840	Negative	REACTIVE	Negative	Negative	1
D23068	1840	REACTIVE	Negative	Negative	Negative	1
D23070	1728	Negative	Negative	Negative	Negative
D23074	1730	REACTIVE	Negative	REACTIVE	Negative
D23077	1603	Negative	Negative	Negative	Negative
D23080	1604	Negative	Negative	Negative	Negative
D23083	1606	Negative	Negative	Negative	Negative
D23087	2902	Negative	Negative	Negative	Negative
D23092	580	Negative	EQUIVOCAL	Negative	Negative
D23098	1831	Hemolysed	Hemolysed	Hemolysed	Hemolysed
D23098	1831	Negative	Negative	Negative	Negative
D23098	1831	Negative	Negative	Negative	Pending
D23099	3062	Negative	Negative	Negative	Negative
D23099	3062	Negative	Negative	Negative	Negative
D23099	3062	Negative	Negative	Negative	Negative
D23099	3062	Negative	Negative	Negative	Negative
D23102	2266	Negative	Negative	Negative	Negative
D23103	658	Negative	Negative	Negative	Negative
D23105	2267	Negative	Negative	Negative	Negative
D23106	2267	Negative	Negative	Negative	Negative
D23113	2967	Negative	Negative	Negative	Negative
D23114	2968	Negative	Negative	Negative	Negative
D23117	2969	Negative	Negative	Negative	Negative
D23117	2969	Negative	Negative	Negative	Pending
D23125	602	Negative	Negative	Negative	Negative
D23132	738	Negative	Negative	Negative	Negative
D23136	779	Negative	Negative	Negative	Negative
D23144	782	Negative	Negative	Negative	Negative
D23146	783	Negative	Hemolysed	Hemolysed	Hemolysed
D23155	676	Negative	Negative	Negative	Negative
D23172	1952	Negative	Negative	Negative
D23174	621	Negative	Negative	Negative
D23176	622	Negative	Negative	Negative
D23180	2720	Negative	Negative	Negative
D23185	2723	Negative	Negative	Negative
D23196	2771	Negative	Negative	Negative
D23207	2681	Hemolysed	Hemolysed	Hemolysed
D23213	2043	Negative	Negative	Negative
D23213	2043	Negative	Negative	Negative
D23214	2043	Negative	Negative	Negative
D23215	2043	Negative	Negative	Negative
D23219	2552	Negative	Negative	Negative
D23233	1143	REACTIVE	Negative	Negative		1
D23235	1403	Negative	Negative	Negative
D23240	2252	Negative	Negative	Negative
D23240	2252	Negative	Negative	Negative
D23247	2787	Negative	Negative	Negative
D23247	2787	Negative	Negative	Negative
D23247	2787	Negative	Negative	Negative
D23251	2701	Negative	Negative	Negative
D23252	2701	Hemolysed	Hemolysed	Hemolysed
D23257	1098	Negative	Hemolysed	Hemolysed
D23258	1098	Negative	Negative	Negative
D23258	1098	Negative	Negative	Negative
D23259	2564	Negative	Negative	Negative
D23261	2565	Negative	Negative	Negative
D23261	2565	Negative	Negative	Negative
D23277	1159	Negative	REACTIVE	Negative		1
D23279	1159	Negative	Negative	Negative
D23286	1209	Negative	Negative	Negative
D23287	1209	Negative	Negative	Negative
D23287	1209	Negative	Negative	Negative
D23295	2378	Negative	Negative	Negative
D23296	2379	Negative	Negative	Negative
D23297	2379	Negative	Negative	Negative
D23306	991	Negative	Negative	Negative
D23316	996	Negative	Negative	Negative
D23320	2611	Negative	Negative	Negative
D23321	2611	Negative	Negative	Negative
D23339	1458	Negative	Negative	Negative
D23341	1460	Negative	Negative	Negative
D23345	1463	Negative	Negative	Negative
D23346	1464	Negative	Negative	Negative
D23347	1464	Negative	Negative	Negative
D23347	1464	Negative	Negative	Negative
D23367	2273	Negative	Negative	Negative
D23367	2273	Negative	Negative	Negative
D23369	2273	Negative	Negative	Negative
D23371	2274	Negative	Negative	Negative
D23371	2274	Negative	Negative	Negative
D23375	2277	Negative	Negative	Negative
D23375	2277	Negative	Negative	Negative
D23376	2277	Negative	Negative	Negative
D23377	2277	Negative	Negative	Negative
D23378	1024	Negative	Negative	Negative
D23380	1025	Negative	Negative	Negative
D23389	1030	Negative	Negative	Negative
D23409	1479	Hemolysed	Hemolysed	Hemolysed
D23410	1480	Negative	Negative	Negative
D23418	1384	Negative	Negative	Negative
D23418	1384	Negative	Negative	Negative
D23424	1388	Negative	Negative	Negative
D23430	1268	Negative	Negative	Negative
D23432	1269	Negative	Negative	Negative
D23432	1269	Negative	Negative	Negative
D23440	1273	Negative	Negative	Negative
D23440	1273	Negative	Negative	EQUIVOCAL
D23442	1273	Negative	Negative	Negative
D23447	1294	Negative	Negative	Negative
D23462	2474	Negative	Negative	Negative
D23470	2524	Negative	Negative	Negative
D23470	2524	Negative	Negative	Negative
D23471	2524	Negative	Negative	Negative
D23471	2524	Negative	Negative	Negative
D23482	376	Negative	Negative	Negative
D23487	378	Hemolysed	Hemolysed	Hemolysed
D23487	378	Negative	Negative	Negative
D23488	378	Negative	Negative	Negative
D23488	378	Negative	Negative	Negative
D23488	378	Negative	Negative	Negative
D23488	378	Negative	Negative	Negative
D24001	1638	Negative	REACTIVE	Negative	Reactive	1
D24001	1638	Negative	REACTIVE	Negative	Reactive	1
D24001	1638	Negative	REACTIVE	Negative	Pending	1
D24002	1638	Negative	Negative	Negative	Negative
D24002	1638	Negative	Negative	Negative	Negative
D24005	1640	Negative	Negative	Negative	Negative
D24006	1640	Negative	Negative	Negative	Negative
D24006	1640	Negative	Negative	Negative	Pending
D24006	1640	Negative	Negative	Negative	Pending
D24007	1640	Negative	Negative	Negative	Negative
D24008	3016	Hemolysed	Hemolysed	Hemolysed	Hemolysed
D24008	3016	Negative	Negative	Negative	Negative
D24010	3017	Negative	Negative	Negative	Reactive
D24013	1765	Negative	Negative	Negative	Negative
D24014	1765	Negative	Negative	Negative	Negative
D24029	1708	Negative	Negative	Negative	Negative
D24029	1708	Negative	Negative	Negative	Negative
D24029	1708	Hemolysed	Hemolysed	Hemolysed	Hemolysed
D24031	1709	Negative	Negative	Negative	Negative
D24031	1709	Negative	Negative	Negative	Pending
D24032	1709	Negative	Negative	Negative	Negative
D24032	1709	Negative	Negative	Negative	Negative
D24045	1665	REACTIVE	EQUIVOCAL	Negative	Negative
D24045	1665	Negative	Negative	Negative	Negative
D24050	2905	Negative	Negative	Negative	Negative
D24053	3018	Negative	Negative	Negative	Negative
D24055	2374	Negative	Negative	Negative	Negative
D24066	3065	Negative	Negative	Negative	Negative
D24066	3065	Negative	Negative	Negative	Negative
D24066	3065	Negative	Negative	Negative	Pending
D24067	3065	Negative	Negative	Negative	Negative
D24067	3065	Negative	Negative	Negative	Negative
D24070	1841	Negative	Negative	Negative	Negative
D24071	1842	Negative	Negative	Negative	Negative
D24071	1842	Equivocal	Negative	Negative	Negative
D24071	1842	Hemolysed	Hemolysed	Hemolysed	Pending
D24073	1843	Negative	EQUIVOCAL	Negative	Negative
D24079	743	REACTIVE	Negative	Negative	Equivocal	1
D24081	630	Negative	Negative	Negative	Pending
D24082	630	Negative	Negative	Negative	Negative
D24082	630	Negative	Negative	Negative	Negative
D24091	635	Negative	Negative	Negative	Negative
D24111	2909	Negative	Negative	Negative	Negative
D24117	712	Negative	Negative	Negative	Negative
D24125	716	Negative	Negative	Negative	Reactive
D24130	3022	Negative	Negative	Negative	Negative
D24131	3067	Negative	Negative	Negative	Hemolysed
D24131	3067	Negative	Negative	Negative	Negative
D24132	3068	Negative	Negative	Negative	Negative
D24133	3068	Negative	Negative	Negative	Negative
D24133	3068	Negative	Negative	Negative	Negative
D24134	3068	Negative	Negative	Negative	Negative
D24137	3070	Negative	Negative	Negative	Pending
D24138	3070	Negative	Negative	Negative	Negative
D24138	3070	Negative	Negative	Negative	Negative
D24138	3070	Negative	Negative	Negative	Negative
D24139	3071	Negative	Negative	Negative	Negative
D24142	3071	Negative	Negative	Negative	Negative
D24143	3072	Negative	REACTIVE	Negative	Negative	1
D24144	3072	Negative	Negative	Negative	Negative
D24145	3073	Negative	Negative	Negative	Negative
D24147	2970	Negative	Negative	Negative	Negative
D24150	659	Negative	Negative	Negative	Negative
D24156	557	Negative	Negative	Negative	Pending
D24157	557	Negative	Negative	Negative	Negative
D24159	2047	Negative	Negative	Negative	Negative
D24176	2099	Negative	Negative	Negative	Negative
D24176	2099	Negative	Negative	Negative	Negative
D24179	2101	Negative	Negative	Negative	Negative
D24181	2102	Negative	Negative	Negative	Negative
D24197	786	Negative	Negative	Negative	Negative
D24201	787	Negative	Negative	Negative	Negative
D24209	2655	Negative	Negative	Negative	Negative
D24210	679	Negative	Negative	Negative	Negative
D24214	574	Negative	Negative	Negative
D24214	574	Negative	Negative	Negative
D24215	574	Negative	Negative	Negative
D24215	574	Negative	EQUIVOCAL	Negative
D24216	575	Negative	Negative	Negative
D24219	576	Negative	Negative	Negative
D24220	576	REACTIVE	Negative	Negative		1
D24220	576	Negative	Negative	Negative
D24241	2725	Negative	Negative	Negative
D24243	2239	Negative	Negative	Negative
D24244	2239	Negative	Negative	Negative
D24246	2240	Negative	Negative	Negative
D24248	2241	Negative	Negative	Negative
D24252	2243	Negative	Negative	REACTIVE				1
D24259	1076	REACTIVE	Negative	Negative		1
D24260	1077	Negative	Negative	Negative
D24262	1078	Negative	Negative	Negative
D24262	1078	Negative	Negative	Negative
D24264	2051	Negative	Negative	Negative
D24264	2051	Negative	Negative	Negative
D24271	2055	Negative	Negative	Negative
D24273	2056	REACTIVE	Negative	Negative		1
D24276	2554	Negative	Negative	Negative
D24278	2555	REACTIVE	Negative	Negative		1
D24278	2555	Negative	Negative	Negative
D24279	2555	Negative	Negative	Negative
D24279	2555	Negative	Negative	Negative
D24282	2058	Negative	Negative	Negative
D24288	2742	Hemolysed	Hemolysed	Hemolysed
D24298	2256	Negative	Negative	Negative
D24302	1190	Negative	Negative	Negative
D24302	1190	REACTIVE	Negative	Negative		1
D24307	1192	Negative	Negative	Negative
D24318	1100	Negative	Negative	Negative
D24321	1101	Negative	Negative	Negative
D24321	1101	Negative	Negative	Negative
D24322	1102	Negative	Negative	Negative
D24323	1102	Negative	Negative	REACTIVE				1
D24324	1102	Negative	Negative	Negative
D24328	2569	Negative	Negative	Negative
D24338	1160	Negative	Negative	Negative
D24343	1163	Negative	Negative	Negative
D24351	1214	Negative	Negative	Negative
D24351	1214	Negative	Negative	Negative
D24352	1214	Negative	Negative	REACTIVE				1
D24354	1215	Negative	Negative	Negative
D24359	1217	Negative	Negative	Negative
D24360	1118	Negative	Negative	Negative
D24372	1119	Negative	Negative	Negative
D24373	1356	Negative	Negative	Negative
D24374	1356	Negative	Negative	Negative
D24375	997	Negative	Negative	Negative
D24383	2582	Negative	Negative	Negative
D24391	2617	Negative	Negative	Negative
D24392	2617	Negative	Negative	Negative
D24406	1179	Negative	Negative	Negative
D24407	1227	Negative	Negative	Negative
D24408	1227	Negative	REACTIVE	Negative		1
D24410	1228	Negative	Negative	Negative
D24414	1230	Negative	Negative	Negative
D24422	2399	Negative	Negative	Negative
D24423	2399	Negative	Negative	Negative
D24424	2399	Negative	Negative	Negative
D24426	2400	Negative	Negative	Negative
D24427	2400	Negative	Negative	Negative
D24430	1253	Negative	Negative	Negative
D24434	1256	Negative	Negative	Negative
D24435	1256	Negative	REACTIVE	Negative		1
D24439	1259	Negative	Negative	Negative
D24440	1259	Negative	Negative	Negative
D24448	1036	Negative	Negative	Negative
D24449	1036	Negative	Negative	Negative
D24450	1036	Negative	Negative	Negative
D24454	1439	Negative	Negative	Negative
D24480	2513	Negative	Negative	Negative
D24485	2412	Negative	Negative	EQUIVOCAL
D24492	2415	REACTIVE	Negative	Negative		1
D24492	2415	Negative	Negative	Negative
[truncated: 133 more rows]
